# Supplementary material for: Methylation of rRNA as a host defense against rampant group II intron retrotransposition
Source: Mob DNA. 2021 Mar 7;12:9. doi: 10.1186/s13100-021-00237-z (PMC7938551; doi:10.1186/s13100-021-00237-z)
Supplement: Supplementary file 2 — Additional File 2:. ISS1 insertion mapping. This file contains coordinates and gene information on the ISS1 mutants generated in this study. [file 13100_2021_237_MOESM2_ESM.xlsx]

## Sheet: iss1_insertions_all_illumina
ISS1 start	ISS1 stop	ISS1 strand	NCBI ID Llactis	ORF start	ORF stop	ORF strand	ORF name	ORF protein	ISS1 flank read	# of reads (%)	plate	sequence
1481776	1481801	-	NC_002662	1479933	1483202	-	yoiA	hypothetical protein	CTTTTATCTTACTAAAAGAAGATTG	0.500094	PL1	GCTAGAAAAAGAATTTCAAAAAGAGCAATCTTCTTTTAGTAAGATAAAAG
2015845	2015895	+	NC_002662	2015849	2016352	-	ps305	prophage ps3 protein 05	TCTTCATCAAAATATTTGTCTCCAG	0.535903	PL1	TTATTTTAAGAACAGAACCATTAAATCTTCATCAAAATATTTGTCTCCAG
724017	724042	-	NC_002662	723096	724079	-	qor	quinone oxidoreductase	GGCTTTTCTATTTCAAAGTCAATAA	0.560599	PL1	GGAACTATTGATTCTAGCAAAAATTTTATTGACTTTGAAATAGAAAAGCC
1353422	1353447	-	NC_002662	1352846	1355983	-	sbcC	ATP-dependent dsDNA exonuclease	ACTTTTTTTAATTCACTAAGAATTG	0.572639	PL1	GAAAATGAAGTAGAGCAAGCGAAGTCAATTCTTAGTGAATTAAAAAAAGT
599581	599631	+	NC_002662	598277	599779	-	yfjF	membrane-bound transport protein	GCCCACTGAATCATGTCTAGTGAAG	0.579121	PL1	AAGTGCAAGAACGTAGCCTGTAATTGCCCACTGAATCATGTCTAGTGAAG
649575	649625	+	NC_002662	648976	649743	+	ygeD	hypothetical protein	GCACAAATAACAACCTAAACCAAAC	0.633144	PL1	CAGTTTACTCCTTCTCAAAATGCAAGCACAAATAACAACCTAAACCAAAC
1489791	1489816	-	NC_002662	1489449	1490882	-	bglH	beta-glucosidase	TCATTAAGGGCATAACAAAGTCCGT	0.634687	PL1	GAATGGGGTTGGGCAGTTGACCCTGACGGACTTTGTTATGCCCTTAATGA
921570	921595	-							TTATAAGCTAATTTTTACTACCATT	0.644566	PL1	AAAAATAGATGATATTAATCAAAGAAATGGTAGTAAAAATTAGCTTATAA
596395	596445	+	NC_002662	596166	596456	-	yfjC	acylphosphatase	AACGCGCCCAGAAACAATCATTTTT	0.697354	PL1	CAAAATAACGAAATCCGACACCCTGAACGCGCCCAGAAACAATCATTTTT
2073282	2073307	-	NC_002662	2073015	2073638	+	yuhE	hypothetical protein	CCCAAAACATTGTATTTGGTGCCCT	0.74088	PL1	AGTATCTATTTCATTGCCAGGAGTAAGGGCACCAAATACAATGTTTTGGG
1595249	1595274	-	NC_002662	1594479	1595450	-	ypjF	oxidoreductase	GATTAAATCAATTTCTGCTGCATTT	0.747672	PL1	TTTATGATGATTATGCAAGCTTAGTAAATGCAGCAGAAATTGATTTAATC
1144551	1144576	-	NC_002662	1143537	1144595	+	yleB	hypothetical protein	GCCCAGGACAAAAATTTAAAATAGA	0.761872	PL1	AAATCAATCATTATTTTTCTCTTTTTCTATTTTAAATTTTTGTCCTGGGC
1786958	1787008	+	NC_002662	1785953	1787035	-	yriB	hypothetical protein	AAAGTATTGTTGGGATTACCCCAAT	0.796138	PL1	CAAAAAATAAACGTCAATACTGCAAAAAGTATTGTTGGGATTACCCCAAT
1071127	1071152	-	NC_002662	1070779	1071555	+	pi252	muramidase	ATACGAACGATGCTTATATGAGTAC	0.80262	PL1	TCGATAAAAGTGATGTGGCAAGCGAGTACTCATATAAGCATCGTTCGTAT
513967	513992	-							CTTTCTTTTATTCATAAAATTTAGG	0.807251	PL1	ATTTATCATGACCGTAAGTAGTAATCCTAAATTTTATGAATAAAAGAAAG
2005356	2005406	+	NC_002662	2005369	2006430	-	yuaE	hypothetical protein	ATTTGAATATTTTTCCGTCCCCAAG	0.809412	PL1	TAAAGTTTATTAACTCAAAACAGTGATTTGAATATTTTTCCGTCCCCAAG
651530	651580	+							TATAATCAATCAGGAAGCGATTTTA	0.839356	PL1	ATCAGCTATTATTTTGAAATTTAAATATAATCAATCAGGAAGCGATTTTA
897042	897092	+	NC_002662	896856	897527	+	yijE	hypothetical protein	GAAAGATTTGCCTGTGACCGCCGAT	0.844912	PL1	AAAGTATTGCAGGAAAGCTGAAAAAGAAAGATTTGCCTGTGACCGCCGAT
825497	825547	+							ATGCTTTTTTACTTGTCAACGGTTC	0.85973	PL1	AAAAAAGTTTTGTTCAGTTTGGGCAATGCTTTTTTACTTGTCAACGGTTC
1526461	1526486	-	NC_002662	1526423	1527397	-	lnbA	lacto-N-biosidase	TACCTTGCTAAGATCGTCTAAAATT	0.871769	PL1	ATGCTGCAGCTAAGTCTGTCAGTGAAATTTTAGACGATCTTAGCAAGGTA
1327751	1327776	-							CCCCAAACTATTATTTTTATTGTTT	0.873004	PL1	CAATGAACTGTTATAAATCTTGAAAAAACAATAAAAATAATAGTTTGGGG
1017514	1017564	+	NC_002662	1014515	1017793	+	ykbC	hypothetical protein	CTGTAAGCTCATGGGTGGGAAATGT	0.901713	PL1	CACGGAGTTCAAACGGCCTATCGAACTGTAAGCTCATGGGTGGGAAATGT
187889	187914	-	NC_002662	187459	188361	+	ybiG	1%2C4-dihydroxy-2-naphthoate octaprenyltransferase	ACTTTTATCAGGTTTGACAATGGGT	0.918074	PL1	AAAGGCAAATCAGAAAAATGACATAACCCATTGTCAAACCTGATAAAAGT
647122	647147	-	NC_002662	646698	647774	+	ygeA	hypothetical protein	AATAAACGCAGATGATGAAATTAGT	0.954809	PL1	CAGCATCCGTTTTACTTGTAAAAAAACTAATTTCATCATCTGCGTTTATT
1160845	1160895	+	NC_002662	1160360	1161661	+	pbuX	xanthine%2Furacil permease	CTATAGTGATTATTCTTTTAATTAA	0.961601	PL1	CAAAGTTTAATTTTAGCTGTTTCCACTATAGTGATTATTCTTTTAATTAA
1270940	1270965	-	NC_002662	1270098	1271924	-	glpD	glycerol-3-phosphate dehydrogenase	GAAATTAATAACATCCAAGAGGTAA	0.979814	PL1	CAAAAGTAACTCAAGAAGATGTAGATTACCTCTTGGATGTTATTAATTTC
1284202	1284227	-	NC_002662	1282600	1284870	-	metE	5-methyltetrahydropteroyltriglutamate--homocysteine S-methyltransferase	CTCACAAATAATTTTTTTTCTTCTT	0.987223	PL1	CCAGCACTTGTTTTAGACCAAACTGAAGAAGAAAAAAAATTATTTGTGAG
1247145	1247195	+	NC_002662	1245771	1247480	+	ilvD	dihydroxy-acid dehydratase	AATTGGAGCAGGACTTGGAAAATCT	0.993397	PL1	AGATGTTAAAACCAACCTCAGCATTAATTGGAGCAGGACTTGGAAAATCT
970287	970312	-	NC_002662	970158	971213	+	yjhA	hypothetical protein	CAATTAAAAATCCTCAAACTCAGCA	1.00544	PL1	TTTATAGGTTTGCCCCAGCTCAACTTGCTGAGTTTGAGGATTTTTAATTG
1327047	1327097	+	NC_002662	1326914	1327741	-	gadR	positive regulator	TAATACTTCAGAATATAAATCGACA	1.01655	PL1	TAATGATACCTCTGGCAAGATGTCTTAATACTTCAGAATATAAATCGACA
422774	422799	-	NC_002662	422156	423589	+	celA	6-phospho-beta-glucosidase	AAATGATGTATCAAGCGGCTCATTA	1.01717	PL1	AACTTTGGCAGAAGCAACCAACTCATAATGAGCCGCTTGATACATCATTT
440089	440139	+	NC_002662	439593	441899	+	yeeA	hypothetical protein	GCTTTTGATAGTAAAGAATTTGAAG	1.04773	PL1	AAATCAAAATGTTGAACGTTATCGGGCTTTTGATAGTAAAGAATTTGAAG
450235	450285	+	NC_002662	450207	450386	+	pi104	prophage pi1 protein 04	CACAGTGTTGAGTGGTACAAAAAAC	1.06594	PL1	GCATTACGGAGAAGCTATTCAGCAGCACAGTGTTGAGTGGTACAAAAAAC
1112268	1112293	-	NC_002662	1111404	1114091	+	ylbB	ABC transporter permease protein	ATCAAATTGGGGAAAATGCATCCGC	1.0752	PL1	TGCATTGATTTGCTCAATCGCTTGAGCGGATGCATTTTCCCCAATTTGAT
1407311	1407361	+	NC_002662	1406960	1407526	-	yoaF	hypothetical protein	ATAAAAAGAGTAATATAATAGCCAC	1.07952	PL1	GCTTGTAGCCATCCCACCAAAAATGATAAAAAGAGTAATATAATAGCCAC
1874936	1874986	+	NC_002662	1873622	1875397	+	recQ	ATP-dependent DNA helicase RecQ	ATCGACTTTTGGAATTATGAAAAAC	1.08971	PL1	TTGCCAAATGGAATTTTGAATCTCTATCGACTTTTGGAATTATGAAAAAC
439942	439967	-	NC_002662	439593	441899	+	yeeA	hypothetical protein	GGTGAAATTGGCCAAAGGAAATTTG	1.11286	PL1	CTACAAACTTTGTTGTTACTAAAGTCAAATTTCCTTTGGCCAATTTCACC
2113659	2113709	+	NC_002662	2113062	2114123	-	arcB	ornithine carbamoyltransferase	TTGGATGCCAATCATCTGTCAAACC	1.1283	PL1	GTCATAAAGTCTGCAATCATTTGTGTTGGATGCCAATCATCTGTCAAACC
950666	950716	+	NC_002662	949844	950830	+	yjeG	hypothetical protein	TCGTTTATACCCTATTCATTTTAGA	1.13355	PL1	ATTCAGAGTTGACAACCACTGATAGTCGTTTATACCCTATTCATTTTAGA
1409386	1409436	+	NC_002662	1408993	1409532	+	yoaH	hypothetical protein	AAATCTGGAAAGAATTAAAATCTTT	1.14157	PL1	ATGGGAGTGCTACTCTTCGAAAGAGAAATCTGGAAAGAATTAAAATCTTT
1903525	1903550	-	NC_002662	1903073	1904071	-	pacB	penicillin acylase	ATCTGGACTATTTGTCATCACTCCA	1.1885	PL1	GACTTTCAATTATAAAAGATTCAATTGGAGTGATGACAAATAGTCCAGAT
2357778	2357828	+	NC_002662	2357175	2358059	-	yxfA	transporter	AAACACCCATGTATTTCATTGAATT	1.19992	PL1	CCTGATGAAAGCGGACTTGCTACTGAAACACCCATGTATTTCATTGAATT
1959063	1959113	+	NC_002662	1957833	1959104	-	rsmB	rRNA methylase	TTGCATTTTTTGTCATAGAGCTATT	1.23758	PL1	TTCAATACATCGAGTGCGGTTTGTCTTGCATTTTTTGTCATAGAGCTATT
1730437	1730462	-	NC_002662	1728945	1731197	-	mapA	maltose phosphorylase	AGGTGAGTGGTGCATTTTCTATTAA	1.25579	PL1	TGTTTTAGATGTTTACGAAGCAAAATTAATAGAAAATGCACCACTCACCT
923639	923689	+	NC_002662	923403	924677	+	mleP	malate transporter	ATGTTATTGGAGCAGTTTCCAATTT	1.26598	PL1	TCTTTCTTCCACATTGTTCCTTCAAATGTTATTGGAGCAGTTTCCAATTT
1482748	1482798	+	NC_002662	1479933	1483202	-	yoiA	hypothetical protein	AGTAATTTCTTGATATTCTTTCAGA	1.34809	PL1	CGTTAATAACATTTTCATACTCTTTAGTAATTTCTTGATATTCTTTCAGA
304490	304540	+	NC_002662	302381	304918	+	pepN	aminopeptidase N	CGCATTAATCAAGGATGAAAAAGTC	1.3768	PL1	TTAAACGTGAGCTTGAAGGGGCTGTCGCATTAATCAAGGATGAAAAAGTC
1266798	1266823	-	NC_002662	1266664	1267221	-	ymgI	hypothetical protein	TGCCACTTCAACTCTAGGAATAATC	1.3981	PL1	AGATAAAAATTGATATAAAAGGTGAGATTATTCCTAGAGTTGAAGTGGCA
1622972	1623022	+	NC_002662	1619582	1624528	-	yqbK	hypothetical protein	GAGAATCATGACCATTACCACCAAC	1.4123	PL1	CCCCATTGTGATGGAGAAATTTTTAGAGAATCATGACCATTACCACCAAC
2265880	2265905	-							CCTTTTTTTATCTTACGTTCGCTTT	1.57962	PL1	AATAAAGCGAATACAGGAGAGGGAAAAAGCGAACGTAAGATAAAAAAAGG
1811497	1811522	-	NC_002662	1811417	1812010	-	ysbA	hypothetical protein	AATGCCACTATTATGGGCTGCTTCA	1.58332	PL1	ATATTGGTGACCGAATCCTTGATACTGAAGCAGCCCATAATAGTGGCATT
896488	896513	-	NC_002662	895741	896613	+	mleR	malolactic fermentation system transcription activator	ATCTAGTTAAAGTACCATTTATTGA	1.62191	PL1	AATATGAAAGAATTGTTTATCTTCTTCAATAAATGGTACTTTAACTAGAT
1766208	1766233	-	NC_002662	1765596	1766288	-	yrgF	hypothetical protein	ATATAAAGGCCTACACCAACTAATA	1.64815	PL1	CTATTTCTCAGAGATCTATTCATACTATTAGTTGGTGTAGGCCTTTATAT
1638791	1638816	-	NC_002662	1638771	1639460	-	llrA	two-component system regulator	ACCTAAGCCACGAACAGTTTGAATA	1.76237	PL1	TTGATGTTGAAGGTCAAGATAGCTATATTCAAACTGTTCGTGGCTTAGGT
2080996	2081046	+	NC_002662	2080271	2082145	+	yuiA	metal transporting ATPase	GTCAAGATATCAAGTTGGCAATTAC	2.11027	PL1	CTCTCTTTTTTAATTTTCATTGTCAGTCAAGATATCAAGTTGGCAATTAC
422647	422672	-	NC_002662	422156	423589	+	celA	6-phospho-beta-glucosidase	GATAAAGTTAAATATTGGATGACTT	2.18035	PL1	TTTGCTTGGTTGTTGATTTCATTGAAAGTCATCCAATATTTAACTTTATC
1502652	1502677	-	NC_002662	1502317	1503384	-	rmaC	transcription regulator	GATTTCTTCACCTAATTCATAATTA	2.18529	PL1	TGATTTTAATTTTTGGTGACATGCTTAATTATGAATTAGGTGAAGAAATC
13280	13330	+	NC_002662	13281	15269	+	yabD	hypothetical protein	TTCTTGTTCTATTTATTGTTATTTC	2.48318	PL1	ATGAATAAGGTTATTAAGTTTGTTCTTCTTGTTCTATTTATTGTTATTTC
471860	471885	-	NC_002662	471629	471970	+	pi143	prophage pi1 protein 43	AGTTGATGGAAGTTGTTTCTTATAT	2.51714	PL1	AGAAGCGCCTTGCAATTTTGCAACAATATAAGAAACAACTTCCATCAACT
936321	936346	-	NC_002662	935988	936893	+	tagL	exopolysaccharide biosynthesis protein	GTCCGCAACTCTTGAAAACAGCAAC	2.90394	PL1	ACTCATCACGGGACTATCGGCAGAGGTTGCTGTTTTCAAGAGTTGCGGAC
2329761	2329811	+	NC_002662	2329170	2329913	-	yxcE	hypothetical protein	ACCACAAAAGTGGCATACTATTTGG	2.90765	PL1	TTTTCATATTTGGCTAAGTCACCAAACCACAAAAGTGGCATACTATTTGG
574649	574699	+	NC_002662	574511	576304	+	yfhG	hypothetical protein	TTTATCTAATAATAATTATTCAACG	2.96784	PL1	CTTTAATGCAAACAATTATTGATAATTTATCTAATAATAATTATTCAACG
1545550	1545575	-	NC_002662	1544945	1546426	-	xynT	xyloside transporter	AAAGAAACCATTTACAGTATTCATA	3.78281	PL1	TGTTAGCTTTTACTTTCATGTTTTTTATGAATACTGTAAATGGTTTCTTT
1683644	1683669	-	NC_002662	1683551	1684489	-	rbsC	ribose ABC transporter permease protein	TTTAAACCATTATTTAGAACACCAA	3.81646	PL1	GGAACTATGATTGGGGTATTAATCATTGGTGTTCTAAATAATGGTTTAAA
934188	934238	+	NC_002662	934071	934787	+	yjdF	hypothetical protein	TATCAGAGATAACTGGGGAATGAAA	4.58852	PL1	GTTCTGTGACCATGCTAACTATGCATATCAGAGATAACTGGGGAATGAAA
870341	870366	-	NC_002662	870129	870719	+	yihA	hypothetical protein	GTTTTGACAACAGTTGCCTGTTTGC	4.66631	PL1	ATTATCGCTACTACAAAAGATAAAAGCAAACAGGCAACTGTTGTCAAAAC
90204	90229	-							ATATTTTGCAATGAGAACAGCAAAA	8.2142	PL1	ATGTTGCTTTCGTCCTTTCATTAATTTTTGCTGTTCTCATTGCAAAATAT
2108916	2108966	+	NC_002662	2108025	2109152	-	arcT	transaminase	CTTCTGATTTAAAGGCTGGTGAACC	0.101153	PL2	GGCACTCTTTTATAAAGTTTTGCCACTTCTGATTTAAAGGCTGGTGAACC
360525	360550	-	NC_002662	359992	361362	-	ydgB	amino acid permease	GAAAATGGTAACAAATGGTGATTTA	0.215281	PL2	ACCAATGGCGCGATATTCCGGCTGATAAATCACCATTTGTTACCATTTTC
406657	406682	-	NC_002662	406649	407521	+	yeaE	hypothetical protein	AAATTTAGTATTCAACGGTCATTTA	0.299752	PL2	AGACTTCCAGCAGTTTTTAGGCCTTTAAATGACCGTTGAATACTAAATTT
348418	348468	+	NC_002662	347945	348973	+	optC	oligopeptide ABC trasporter permease protein	GGATGGGTGGAAAAGTCGATATGGT	0.389253	PL2	GTGACCTATGGGATTATTTCCGGCTGGATGGGTGGAAAAGTCGATATGGT
1126265	1126290	-	NC_002662	1125438	1126298	+	ylcC	hypothetical protein	TTTGAAACCAAATATAATCAAATTA	0.425796	PL2	ACGAAGTTCTTAAATCAGAAATTTTTAATTTGATTATATTTGGTTTCAAA
676254	676304	+	NC_002662	676147	678900	+	pacL	cation-transporting ATPase	AAGAAAGCTATTTAAAAGTATTTTT	0.444861	PL2	GAAAATAAACTTCCAGAAGAAAAGGAAGAAAGCTATTTAAAAGTATTTTT
735662	735687	-	NC_002662	735595	736407	-	menX	YtxM-like protein	CAGCAACAGAAATCCAAGTGACATT	0.498615	PL2	TATTGAAATTTTTGCTCCAAATCCGAATGTCACTTGGATTTCTGTTGCTG
1368957	1368982	-	NC_002662	1368153	1369103	+	yngG	sugar ABC transporter permease protein	TCGGTGGTCAAATCCCTGGAATCAA	0.522712	PL2	TTGTAGGAATGAAGAAGGGATTTCTTTGATTCCAGGGATTTGACCACCGA
718123	718148	-	NC_002662	716555	718306	+	lmrA	multidrug resistance ABC transporter ATP binding and permease protein	GATAGTTTGATGAAAGGTCGCACAA	0.528273	PL2	GAAAGTCTATGCGCAATTACGAGCGTTGTGCGACCTTTCATCAAACTATC
2216074	2216099	-	NC_002662	2215805	2216092	-	yvjF	hypothetical protein	GAATTTTCTTCTTGCCATAATAAAC	0.585999	PL2	CAAAGTTAAGAGAAATCGTGGAAAGGTTTATTATGGCAAGAAGAAAATTC
669831	669881	+	NC_002662	668503	671046	+	citB	aconitate hydratase	CTTATCTTGAAACGTTGGGATTTTA	0.637634	PL2	TATTTAGAGAAAGCGGGTCTCCTTCCTTATCTTGAAACGTTGGGATTTTA
106501	106551	+	NC_002662	106055	107008	+	ybaG	hypothetical protein	AAATTTTTCCTTTATTGAAAAAATA	0.657759	PL2	GATGGTTCAGTCACAATGTACACTGAAATTTTTCCTTTATTGAAAAAATA
1477749	1477799	+	NC_002662	1476724	1478346	-	yohH	lipopolysaccharide biosynthesis protein	CGCCAACCAGTTTTGTCATATTTCA	0.661731	PL2	GATTGCGCCTTCAGAACTAAGCAACCGCCAACCAGTTTTGTCATATTTCA
835258	835283	-	NC_002662	834485	835285	+	cpo	non-heme chloride peroxidase	GTTTTTCTCAACAAAATAAAAAAAG	0.709659	PL2	AGCAAAAAAGACTGACCATATCAGTCTTTTTTTATTTTGTTGAGAAAAAC
682708	682733	-	NC_002662	682537	683364	+	icaB	intercellular adhesion protein	CTCAACTCCATGAATATAATGTATT	0.713896	PL2	CATTTGCTGTTCAAAATCTTGCAAGAATACATTATATTCATGGAGTTGAG
1402239	1402289	+	NC_002662	1401796	1402266	-	gpo	glutathione peroxidase	ATTTGATTGCCTCCATGACTTTTAT	0.717338	PL2	AAAGGCACTAAAATCATAAAAATTCATTTGATTGCCTCCATGACTTTTAT
1482101	1482126	-	NC_002662	1479933	1483202	-	yoiA	hypothetical protein	ATCAACTCTATTTTTGGCAGCCTCC	0.732697	PL2	TCATTGGATATATCACTCGGGATATGGAGGCTGCCAAAAATAGAGTTGAT
1357225	1357250	-	NC_002662						GTTTTATATTATTCATTGATAGAGT	0.743024	PL2	TGCTAGTATTTTTGTTTTATCAGATACTCTATCAATGAATAATATAAAAC
295564	295614	+	NC_002662	295204	295989	-	ycjH	hypothetical protein	ATTTAATGCCAAAAGCAGTTAAAGC	0.747261	PL2	GGAGAAAAAGCTTTTTTCTTTTCTAATTTAATGCCAAAAGCAGTTAAAGC
941876	941926	+	NC_002662	941343	944231	+	tagZ	teichoic acid biosynthesis protein	AAGGAGTTTTATATGAAGATATTCC	0.74832	PL2	AAAGAAAATAATTTATATTTTCCAGAAGGAGTTTTATATGAAGATATTCC
2130258	2130308	+	NC_002662	2128723	2130423	-	poxL	pyruvate oxidase	ATGTAATTTAATGTGTCTCTTCGGT	0.755205	PL2	ACCCACTTCTTCGTGACGAACTTGAATGTAATTTAATGTGTCTCTTCGGT
948230	948255	-	NC_002662	946470	948890	+	tagX	teichoic acid biosynthesis protein	TCAAAATATATTGAAGCAGAACAAC	0.78036	PL2	AAAATCAAATTAGGCAGATAGTCAAGTTGTTCTGCTTCAATATATTTTGA
1500896	1500946	+	NC_002662	1500115	1501482	-	trpE	anthranilate synthase component I	ATTCAGTTTACTTAATTCTGTCAGT	0.782214	PL2	GTTCTTGAGACATATTGCTGACGAAATTCAGTTTACTTAATTCTGTCAGT
2121874	2121899	-	NC_002662	2120590	2123691	-	snf	SWI%2FSNF family helicase	TGAGAGAGCATACTCATCCAGCGAA	0.783273	PL2	TTGCGTTCTTATCAGGAAACGGGTGTTCGCTGGATGAGTATGCTCTCTCA
2015845	2015895	+	NC_002662	2015849	2016352	-	ps305	prophage ps3 protein 05	TCTTCATCAAAATATTTGTCTCCAG	0.810812	PL2	TTATTTTAAGAACAGAACCATTAAATCTTCATCAAAATATTTGTCTCCAG
1110840	1110865	-	NC_002662	1110709	1111407	+	ylbA	ABC transporter ATP-binding protein	GGTAAATCAACAGTCCTAAATATTT	0.841794	PL2	TCATCATTTGTATCCATTCCTCCTAAAATATTTAGGACTGTTGATTTACC
1709068	1709118	+	NC_002662						TGCAATTGTTACGAATTAAGTATAT	0.846295	PL2	CGCTTTAAGTTGCGGATTTCCTTTCTGCAATTGTTACGAATTAAGTATAT
1407501	1407526	-	NC_002662	1406960	1407526	-	yoaF	hypothetical protein	GGATATAAGATCCAATTTTTAACAT	0.850797	PL2	AATATAGAATGCAGAAGGAGTATTTATGTTAAAAATTGGATCTTATATCC
1579481	1579506	-	NC_002662	1579187	1579492	-	yphJ	hypothetical protein	TGTTTTTCCATTTTAACCTCCAATT	0.857417	PL2	ATAAAACACCTTGAGAATTGAAGAAAATTGGAGGTTAAAATGGAAAAACA
262814	262839	-	NC_002662	261696	262877	+	ycgB	ABC transporter ATP binding protein	CATGAAAGTCTCCTTAAAGAAAATG	0.870657	PL2	GAATTATAAAGGCTGGCATATAATCCATTTTCTTTAAGGAGACTTTCATG
1900319	1900344	-	NC_002662	1898546	1900927	-	dinG	DinG	GTTTTATCCAACTGCTCTTGTAAAA	0.903492	PL2	AATTTACTTTTTGAAAGTAAAACTTTTTTACAAGAGCAGTTGGATAAAAC
1531516	1531541	-	NC_002662	1530937	1533633	-	ypdB	sugar hydrolase	GTTTCAGGCATAACATTAGGTCTTG	0.930766	PL2	GCTGACAGTATTTATGAAGTAGTGACAAGACCTAATGTTATGCCTGAAAC
1119613	1119638	-	NC_002662	1119258	1119890	+	ylbE	oxidoreductase	CTTTGATGCATTAAAAGATTATTAT	0.977635	PL2	ATAAATCAGCAAAATGTTTAGCAATATAATAATCTTTTAATGCATCAAAG
1113008	1113058	+	NC_002662	1111404	1114091	+	ylbB	ABC transporter permease protein	CCGCTTTACTTGTCATGGGATTTGG	0.997495	PL2	ACTATCTTTGGTGTCGCTGGCTGTACCGCTTTACTTGTCATGGGATTTGG
2243384	2243434	+	NC_002662	2242996	2244099	+	yweB	hypothetical protein	CCCTGGGAATCTTATAATTTTTCCT	1.00676	PL2	TAAAGATATTGATGGTTATCATGTGCCCTGGGAATCTTATAATTTTTCCT
895956	896006	+	NC_002662	895741	896613	+	mleR	malolactic fermentation system transcription activator	ACACGAAAAAAGCTATTCATCGTTC	1.02106	PL2	AATGAAATTCTCTCTGAACTAAATCACACGAAAAAAGCTATTCATCGTTC
1965782	1965807	-	NC_002662						CTTTTGACTTATCCGCTTCTTACTG	1.04436	PL2	TTCTAAAAGTTACTGACAGCTTTGTCAGTAAGAAGCGGATAAGTCAAAAG
1300203	1300253	+	NC_002662	1300170	1300532	+	ymhG	hypothetical protein	TTTTAACATCACTGATAAAATGAAA	1.05257	PL2	AGCAATCAACAACTTTTAACTATTATTTTAACATCACTGATAAAATGAAA
2233565	2233590	-	NC_002662	2233469	2234293	-	ywdC	hypothetical protein	GCTAAATCCCCGTTTGCATATATTG	1.0539	PL2	TATGTATCGGAATATCCCTCCCTGACAATATATGCAAACGGGGATTTAGC
259568	259593	-	NC_002662	259172	261004	+	ycfI	ABC transporter ATP binding protein	TGCTCATGGCGCCAATGATGCTCAT	1.05893	PL2	TTTCCAAGCCATGAAAATAGAACCAATGAGCATCATTGGCGCCATGAGCA
968548	968573	-	NC_002662	967019	969469	+	vacB1	ribonuclease	TCAAATGGTATTGATCAGAAGGTTT	1.06396	PL2	TTAATTTTCTTCATGAAAGCTTGTAAAACCTTCTGATCAATACCATTTGA
647756	647806	+	NC_002662						AAAAAAGGGGGCTATAATTATATAA	1.11798	PL2	TATACCAAACGGACTAATTAGTGACAAAAAAGGGGGCTATAATTATATAA
1107559	1107609	+	NC_002662						TTTATATAAAATACATGGCGAAATT	1.1426	PL2	TAAGTGGAGCAAAAAATTGACTAGTTTTATATAAAATACATGGCGAAATT
1969973	1969998	-	NC_002662	1969981	1971177	-	metK	S-adenosylmethionine synthetase	CCGATTATTTACCTAAAACGGATTT	1.14313	PL2	ACAAACAGATAAGGTTGAAGAACTTAAATCCGTTTTAGGTAAATAATCGG
2257777	2257802	-	NC_002662	2256206	2258983	-	ywfG	hypothetical protein	TTTTAATTTTACTACATAGTGTTGT	1.181	PL2	GGGGGACAGTCTTTACGGATGAGCCACAACACTATGTAGTAAAATTAAAA
1751097	1751122	-	NC_002662	1750521	1751693	+	yrfB	NADH-dependent oxidoreductase	AATGGGGTGGTTCACTGAATAAACG	1.20907	PL2	AACAACAGCTAGCGGAAAGGCCATTCGTTTATTCAGTGAACCACCCCATT
171558	171583	-	NC_002662	170982	172319	-	dinF	DinF	ATAGAGCCGATGGCAATAATGCTTG	1.21225	PL2	CTTGGTATTCCAATGGGCTTTCAATCAAGCATTATTGCCATCGGCTCTAT
171230	171255	-	NC_002662	170982	172319	-	dinF	DinF	GAAACTTCCGTTCACAAGATAATAG	1.27341	PL2	CAGCCGTTATTGAAATGTCGAGTCACTATTATCTTGTGAACGGAAGTTTC
2231163	2231188	-	NC_002662	2229727	2232435	+	adhE	bifunctional acetaldehyde-CoA%2Falcohol dehydrogenase	CGTTTGCCAAAAGAAATTTACTACG	1.27898	PL2	TGTAAGTAAGAAATTGCATTTTTTTCGTAGTAAATTTCTTTTGGCAAACG
111970	112020	+	NC_002662	111024	112016	+	ybbB	hypothetical protein	GTTCCTTATTTGAAAGAAGGTTAAT	1.28613	PL2	TTATGCTGCTACACGTTCTATCGGTGTTCCTTATTTGAAAGAAGGTTAAT
1264813	1264863	+	NC_002662	1264589	1265515	-	ceo	N5-carboxyethyl-ornithine synthase	CTTAAAATTGGATCATCCTCTTTCC	1.29248	PL2	TTTCAATGATTTTTGTTCTGAAAAGCTTAAAATTGGATCATCCTCTTTCC
934188	934238	+	NC_002662	934071	934787	+	yjdF	hypothetical protein	TATCAGAGATAACTGGGGAATGAAA	1.32426	PL2	GTTCTGTGACCATGCTAACTATGCATATCAGAGATAACTGGGGAATGAAA
46669	46694	-	NC_002662	46648	46791	+	L200003	hypothetical protein	GACAAGGCTTTGGTGGAACTTATGC	1.35021	PL2	TAAAAAATCGCCTATATTTCCCATTGCATAAGTTCCACCAAAGCCTTGTC
1665283	1665308	-	NC_002662	1664754	1665644	-	dapA	dihydrodipicolinate synthase	GTTTGTTGTAATAAGGAGTCACTGC	1.4172	PL2	ACTTGGTTACATCGATGCGGGACTTGCAGTGACTCCTTATTACAACAAAC
2273214	2273239	-	NC_002662	2272792	2273562	-	ywhB	hypothetical protein	ATCAAAATCATGATTACCAAGTATC	1.44024	PL2	TTAAAGCTCCTCTTGGGAAATTTGCGATACTTGGTAATCATGATTTTGAT
918477	918527	+	NC_002662						ATAAATAAATAAAGGAGAAATAAGA	1.47201	PL2	TCACCAACTGGTAAAGGTCTATAAAATAAATAAATAAAGGAGAAATAAGA
317481	317506	-	NC_002662	317479	318336	+	plpA	outer membrane lipoprotein precursor	AATCCAAGAAACAGAAATATTTTAA	1.48711	PL2	ACAATTACAACAACAATAACGACAATTAAAATATTTCTGTTTCTTGGATT
447920	447970	+	NC_002662	447239	448369	-	pi101	integrase	CAAGTAAATTTTCTAAGCTTGCTCT	1.48737	PL2	AAATCATTTTTTATAATAAAATCATCAAGTAAATTTTCTAAGCTTGCTCT
870341	870366	-	NC_002662	870129	870719	+	yihA	hypothetical protein	GTTTTGACAACAGTTGCCTGTTTGC	1.54669	PL2	ATTATCGCTACTACAAAAGATAAAAGCAAACAGGCAACTGTTGTCAAAAC
898533	898583	+	NC_002662	898311	898817	+	yijF	hypothetical protein	ATCTTTTATTTTCCTATCTATTTTG	1.57926	PL2	TATTTCTTTTCATTTTTCTTTCTATATCTTTTATTTTCCTATCTATTTTG
1575443	1575468	-	NC_002662	1574175	1576391	-	purL	phosphoribosylformylglycinamidine synthase II	CATCATTTCATAAGGAATCATTTCT	1.60918	PL2	TGGATAATGTGCCTCAGCGTGAAACAGAAATGATTCCTTATGAAATGATG
101210	101260	+	NC_002662	101212	101676	+	ybaA	hypothetical protein	GTTTTGGAAGAAGTTTTAGAAAAAG	1.61368	PL2	AATGGCTAAATTTGGATTTTTAGATGTTTTGGAAGAAGTTTTAGAAAAAG
150846	150871	-	NC_002662	148795	154743	+	ybeF	hypothetical protein	GATAAAACTGCTGGAAATAAAGTAC	1.62824	PL2	ATCAGTGTATATTCTGTTGGGGAGAGTACTTTATTTCCAGCAGTTTTATC
478297	478322	-	NC_002662	477520	481842	+	pi146	prophage pi1 protein 46	GAAAAAATGATGATACTGCATTTGC	1.73628	PL2	CTTAAATAAATTAAGAGAAAGTGGAGCAAATGCAGTATCATCATTTTTTC
970521	970546	-	NC_002662	970158	971213	+	yjhA	hypothetical protein	ATCGCAGCCAACAAGTAAATGAACC	1.80804	PL2	GGGAAGGCCAGCACGAACCATTTGAGGTTCATTTACTTGTTGGCTGCGAT
602319	602369	+	NC_002662	601790	602680	+	ygaB	hypothetical protein	GCGACCTTTCTATCTTTGATGATGC	1.81043	PL2	TATGACTTTACCAGCGATTGCTGTAGCGACCTTTCTATCTTTGATGATGC
678219	678244	-	NC_002662	676147	678900	+	pacL	cation-transporting ATPase	GAAAAATCAGTTTATAGCGGTCGTA	1.88404	PL2	AAGTTTTTTATATTAGCATAGATAGTACGACCGCTATAAACTGATTTTTC
769341	769366	-	NC_002662	767788	769629	+	yhgE	hypothetical protein	GATAATAACACAGATGGCAGTAACA	2.03392	PL2	ACTTCGACAAGATAGTAATTCGTTGTGTTACTGCCATCTGTGTTATTATC
748274	748299	-	NC_002662	747294	748643	-	thrA	aspartate kinase	ATTATTTTCACCAGCGGCTAAAAAA	2.29951	PL2	TAGATAATGTTTTTACTTATGATACTTTTTTAGCCGCTGGTGAAAATAAT
112490	112540	+	NC_002662	112022	112642	+	ybbC	hypothetical protein	TGATGAAACTTTATTTATTGATGAC	2.38398	PL2	TTCTTCGTCAGTCAAATTTAAAGGCTGATGAAACTTTATTTATTGATGAC
1343472	1343522	+	NC_002662	1343087	1343896	+	yneD	short chain dehydrogenase	ACCTATTTTGGTGCTTGGTATCATG	2.47984	PL2	TTCTTCAATGGGCGGTAGATTCACAACCTATTTTGGTGCTTGGTATCATG
34392	34417	-	NC_002662	33476	34630	+	mtlD	mannitol-1-phosphate 5-dehydrogenase	TGATGAACGTTTTATTCGTCCAATA	2.58311	PL2	AAAGCTTACGATCGTTTAATTCTCTTATTGGACGAATAAAACGTTCATCA
857714	857739	-	NC_002662	856467	858470	+	uvrC	excinuclease ABC subunit C	TTGAAAACGACTAAAGCGGTTGAAA	2.85823	PL2	GGTATTCCCAAAATTTTACCCAAGTTTTCAACCGCTTTAGTCGTTTTCAA
1495175	1495225	+	NC_002662	1494717	1495922	-	trpB	tryptophan synthase subunit beta	GAATTTGAACCTCCACCGACACAAG	2.88577	PL2	AACGAAGGGATAAAAAAGTCCCATAGAATTTGAACCTCCACCGACACAAG
1930656	1930706	+	NC_002662						CAAGAAGTTTTTTCATATATCTAGC	2.99566	PL2	TTATCAGCTTTTAATCGCATTTTTTCAAGAAGTTTTTTCATATATCTAGC
1147102	1147127	-	NC_002662	1146884	1147468	+	yleE	hypothetical protein	GGTAAAGGAGTAGCCATTGAACCAG	3.02029	PL2	ACGGGCGAAACGACATCTCCATTATCTGGTTCAATGGCTACTCCTTTACC
1023317	1023367	+	NC_002662	1023116	1023763	+	ribB	riboflavin synthase subunit alpha	TGTGGGTGCCAAAGTTAACTTAGAA	3.99395	PL2	ATCGCTCAAATCTTGGGACCTTAAATGTGGGTGCCAAAGTTAACTTAGAA
190584	190634	+	NC_002662	190006	192132	-	feoB	ferrous ion transport protein B	AAAACAGTCATCGCATAAGGCAAAT	4.22141	PL2	AAACGCACGGTCCAAAGCATATTTTAAAACAGTCATCGCATAAGGCAAAT
110688	110738	+	NC_002662	110576	111028	+	ybbA	D-tyrosyl-tRNA%28Tyr%29 deacylase	CGTAAAATCGCGCAAATGCGAATTT	0.105524	PL3	TAATTTTGATTTGGATTATGCAGTACGTAAAATCGCGCAAATGCGAATTT
1506389	1506439	+	NC_002662	1506344	1506688	+	ypaG	hypothetical protein	GATAAATTATGGAGGGACAAATTAT	0.145452	PL3	GAGGTTCCGCTTTCGCTTGGTACAAGATAAATTATGGAGGGACAAATTAT
901728	901778	+	NC_002662	901102	901830	+	pnuC2	nicotinamide mononucleotide transporter	CTTCTTTATATGGAAAATTCTTTTC	0.313721	PL3	CTAACTATTACTTTCTATTTGGTTACTTCTTTATATGGAAAATTCTTTTC
646139	646189	+	NC_002662	645351	646571	+	hsdS	type I restriction enzyme specificity protein	CTTGGTACTACTCTAATATGGAGCT	0.333685	PL3	GTCGGCAATTTTTATACCAATGATTCTTGGTACTACTCTAATATGGAGCT
584415	584465	+							CTGAAAATAAAAGATAACAATAATT	0.345093	PL3	TATTATTTTTTGTTTTGATGATATACTGAAAATAAAAGATAACAATAATT
1504173	1504223	+	NC_002662	1503501	1504241	-	ypaC	hypothetical protein	ACTCATCCCAATATTGTTCTAATTC	0.353649	PL3	TGAATTTCTTCATATTCTTGAGAAAACTCATCCCAATATTGTTCTAATTC
1538426	1538476	+							AGCGTGTTTTTTTATTTTATAAATT	0.430653	PL3	AAAACACGCTTGATTGATTAAAATCAGCGTGTTTTTTTATTTTATAAATT
1181104	1181154	+	NC_002662	1181003	1183258	+	yliB	hypothetical protein	AATTTTATGACTTTTTCTTCTCAGA	0.459173	PL3	GTTTTAATTCGTGATGAAAATGTTGAATTTTATGACTTTTTCTTCTCAGA
513839	513889	+							AACAGTATGTGTGTGCTCTCTTAAG	0.527622	PL3	TCAAAATTGGTCTGTGATGCAAGAAAACAGTATGTGTGTGCTCTCTTAAG
993059	993109	+	NC_002662	992452	993327	+	yjjC	ABC transporter ATP-binding protein	GGCACACTTGATGACTTGCGACATT	0.53903	PL3	CCGAAAAGGAGAGATTGTTGAAACAGGCACACTTGATGACTTGCGACATT
504086	504136	+	NC_002662	503998	504486	-	ps202	prophage ps2 protein 02	TTTACTTCTATCAAAACCTTCTCCC	0.561846	PL3	ATATATTAAAAAACGTTTGAAAATTTTTACTTCTATCAAAACCTTCTCCC
1927067	1927117	+	NC_002662	1927110	1927538	-	ytcD	hypothetical protein	ACTTTTTCTTTTCTTTATTTAATAA	0.56755	PL3	AAAATAAAAGTCATCTCAATTGATGACTTTTTCTTTTCTTTATTTAATAA
580536	580586	+	NC_002662	580089	581552	-	umuC	UmuC	CTATTTCTTTTTGTTTATGGTAGTC	0.587514	PL3	TCAGCCATTTCTTTAATCACAAGTTCTATTTCTTTTTGTTTATGGTAGTC
2037209	2037259	+	NC_002662	2037256	2038137	-	yudJ	hypothetical protein	AAAAATAGCTCTCTTGAGCTATTTT	0.607478	PL3	ATAATTAATTTCACTGACAAAAATAAAAAATAGCTCTCTTGAGCTATTTT
471711	471761	+	NC_002662	471629	471970	+	pi143	prophage pi1 protein 43	AAAATTAGTGAAGGAAACGATGAAC	0.65311	PL3	CAAAAACATGGCCGAAGCAGAAGAAAAAATTAGTGAAGGAAACGATGAAC
1401810	1401860	+	NC_002662	1401796	1402266	-	gpo	glutathione peroxidase	GTTTTTGGCGCAAAACGTTCAATAA	0.701594	PL3	TTCTTCTTCCATTTCTTTAGGTTCCGTTTTTGGCGCAAAACGTTCAATAA
1838759	1838809	+	NC_002662	1838689	1839342	-	tenA	TenA	ACTTTCTTGATAAAGCCGATTAATA	0.713002	PL3	GCATCTGTTCTTGCTCTTGTTCATCACTTTCTTGATAAAGCCGATTAATA
1563940	1563990	+	NC_002662	1563124	1564710	-	ypgD	ABC transporter ATP binding and permease protein	AAAACTGCCCTAACATACTTGTCCC	0.715854	PL3	AGAAAACCAGCAACAGCTAAAATCAAAAACTGCCCTAACATACTTGTCCC
650240	650290	+	NC_002662	650160	650996	-	tra981C	transposase of IS981C	TCTTCAAAGTTCTTATATTTAAATT	0.721558	PL3	GTACCAGAAAATACTCTGATAGGCTTCTTCAAAGTTCTTATATTTAAATT
1351936	1351986	+							TTCATATACACAAGGAGGAAAAGAA	0.73867	PL3	CAAGTAAGAACATTTAAATAGCGTTTTCATATACACAAGGAGGAAAAGAA
420068	420118	+	NC_002662	419728	420456	+	yecA	transcription regulator	ATTTGCGATTATGCAGCTAGAAGAT	0.761486	PL3	TACAGGAGTAGGTTCCAGCGGTTTAATTTGCGATTATGCAGCTAGAAGAT
1374068	1374118	+	NC_002662	1373326	1374471	-	nagA	N-acetylglucosamine-6-phosphate deacetylase	GAAAATACCACGAACTTTGGCTCCG	0.761486	PL3	CCTCTGTAAAGAATGGACCTTCAAAGAAAATACCACGAACTTTGGCTCCG
961361	961411	+	NC_002662	959757	961421	+	fhs	formate--tetrahydrofolate ligase	ATGTCACTGATGATGGAAAAATCTC	0.775747	PL3	AAAAATCCAGCATCTTTAAAAATGGATGTCACTGATGATGGAAAAATCTC
752250	752300	+	NC_002662	751095	753056	+	yhfB	hypothetical protein	TGGTTTTACGCATATTGTCCAGTTA	0.778599	PL3	TTAATAAAATGAATGAGTCTTCTGATGGTTTTACGCATATTGTCCAGTTA
667014	667064	+	NC_002662	663644	667054	+	pycA	pyruvate carboxylase	TTAATCGAAATTAATTAATATAAAT	0.781451	PL3	TGAGGCAATTCAAACTCAAGACTTGTTAATCGAAATTAATTAATATAAAT
1158140	1158190	+	NC_002662	1157581	1158195	+	ylfI	hypothetical protein	CGTGGAACTTTATTGTTAAAGAAAA	0.795711	PL3	ATTAATCTTTTTTGTCATTTATAGACGTGGAACTTTATTGTTAAAGAAAA
802042	802092	+	NC_002662	801521	802249	+	fabG	3-ketoacyl-%28acyl-carrier-protein%29 reductase	TGAATGCGGCTGATTTCACTGAAAA	0.815675	PL3	GCTCCAGGTGCCATCAATACACCGATGAATGCGGCTGATTTCACTGAAAA
230163	230213	+	NC_002662	229477	230643	+	yccL	hypothetical protein	TAGCGGCTTATGCAAGTCCAAAAAC	0.821379	PL3	AAAAATCATGTTCCGTCAGCCATTTTAGCGGCTTATGCAAGTCCAAAAAC
2038584	2038634	+	NC_002662	2038290	2039135	-	yudK	hypothetical protein	TAAAACTGGCAATCAAAGTATACAT	0.849899	PL3	ATCAAATTAATCATTTGCATTGAAATAAAACTGGCAATCAAAGTATACAT
1181579	1181629	+	NC_002662	1181003	1183258	+	yliB	hypothetical protein	TAATTTTATTACTCGTATTTCATCA	0.906939	PL3	GCGTAAAACACATCCAGTTAGGCGGTAATTTTATTACTCGTATTTCATCA
30917	30967	+	NC_002662	30922	32856	+	mtlR	LysR family transcription regulator	CAAAAATTAATCCAGACATTTTTGA	0.906939	PL3	TTTTATGTTTTTAACAAGTCGTGAGCAAAAATTAATCCAGACATTTTTGA
1539245	1539295	+	NC_002662	1538485	1540950	-	ptk	putative phosphoketolase	TTGGTGAGTATAACCATTATGGTCT	0.909791	PL3	CCAAATGAGTCAACATTCCAGGATCTTGGTGAGTATAACCATTATGGTCT
1840316	1840366	+	NC_002662	1839703	1840671	-	birA1	biotin operon repressor	AATAAAAGGTTGTTTGACCTCATGT	0.932607	PL3	CCTCCGTTTGATTATTTGCAACAAAAATAAAAGGTTGTTTGACCTCATGT
1635738	1635788	+							ACAGACTTGTCAGTATACTTCAAAG	0.938311	PL3	CTCTTTGTATCTTACATTTTTACTGACAGACTTGTCAGTATACTTCAAAG
1188362	1188412	+	NC_002662	1187132	1188592	+	clsB	cardiolipin synthase	TACAACTAATCAAGATATTCGCAGT	0.969683	PL3	TGGATGGAAAATTAGGAGTATTTGGTACAACTAATCAAGATATTCGCAGT
1480414	1480464	+	NC_002662	1479933	1483202	-	yoiA	hypothetical protein	ACTAGAACGAATTTCTGAGAAATGA	0.972535	PL3	TCAGGTTAATAATGCTTTGGTCATAACTAGAACGAATTTCTGAGAAATGA
482573	482623	+	NC_002662	482465	483241	+	pi149	muramidase	TTTTCTGTCAGAAGGTTCAATGGGT	0.992499	PL3	TTTTCTTTGCAATGATTGCTGGAGGTTTTCTGTCAGAAGGTTCAATGGGT
1547539	1547589	+	NC_002662	1547490	1548992	-	xylB	xylulose kinase	AATTTGCTCATAACGTGCTACATTT	1.01817	PL3	TATAAACTTGTTTCCAAATTTGATAAATTTGCTCATAACGTGCTACATTT
1690975	1691025	+	NC_002662	1690877	1691077	-	yqjA	hypothetical protein	GTTTTTTTTCCACTTTTAATGACAG	1.02102	PL3	TGATTTTTCTTTAATTTCGGCGATTGTTTTTTTTCCACTTTTAATGACAG
1076046	1076096	+	NC_002662	1075600	1076397	+	ykhG	hypothetical protein	TCCAAATAGTGAAAGTAACCTATGG	1.03813	PL3	CCTTTAGGAGTTGGAAACTCAAACATCCAAATAGTGAAAGTAACCTATGG
833894	833944	+	NC_002662	832872	834230	+	yidC	beta-glucosidase	TGCCTGTTTTTCCTATTGAAAATGG	1.04669	PL3	AGTAGATTATATAATGAATTTGGATTGCCTGTTTTTCCTATTGAAAATGG
1218245	1218295	+	NC_002662	1217351	1219597	+	ymbJ	hypothetical protein	GATGGTGGCTAAAAGATTCGGTAGA	1.05239	PL3	GGAAAGATGGGTTCCCAACAGCAGAGATGGTGGCTAAAAGATTCGGTAGA
147447	147497	+							CGCTCATTGGGGATAGCAAACATAA	1.05524	PL3	AACAATCACTCCATCCAATTCATGGCGCTCATTGGGGATAGCAAACATAA
345432	345482	+	NC_002662	345303	346937	+	optA	oligopeptide ABC transporter substrate binding protein	CGCGACAGATACATATTCAAATATC	1.07521	PL3	CTATTCAAACATTGGATTCATCACTCGCGACAGATACATATTCAAATATC
906837	906887	+	NC_002662	906609	906938	+	yjaF	hypothetical protein	GGTGAACTTGGTTTGGTATCCAGCA	1.08662	PL3	AAGTGCCAGAAGTTGGTGAAATCAAGGTGAACTTGGTTTGGTATCCAGCA
674394	674444	+							GTTATTGTTATCCTTCAAATTCAAT	1.08947	PL3	AAATGAATTAAAAAAATATTTTATGGTTATTGTTATCCTTCAAATTCAAT
1959227	1959277	+							AAAGTAACAAAAAAACTGACATCTT	1.10373	PL3	TTCTATTTAAAGTAAAATTTTCTTGAAAGTAACAAAAAAACTGACATCTT
1960481	1960531	+	NC_002662	1960032	1960589	-	ytgA	hypothetical protein	AAGTAATCCCATAATATGGGGATAA	1.10658	PL3	CTCCCAACGAAAATTCATATAATTAAAGTAATCCCATAATATGGGGATAA
1273093	1273143	+	NC_002662	1271964	1273457	-	glpK	glycerol kinase	GGCAATATCGGCAGATTGACGAGAT	1.12369	PL3	CATGTCCTGCTTCTTTAAGACCATTGGCAATATCGGCAGATTGACGAGAT
931173	931223	+							GTTCGTTTAATGATATTAGTAGTTT	1.17218	PL3	GTATGGGACTCTTATTTTTTATTTAGTTCGTTTAATGATATTAGTAGTTT
1745366	1745416	+	NC_002662	1745273	1745806	-	yreD	hypothetical protein	TCCAAGGTTGTGGTACCGTTCTATT	1.21496	PL3	GAAAAGTGTTCTGAAAAAGGTTGCTTCCAAGGTTGTGGTACCGTTCTATT
152714	152764	+	NC_002662	148795	154743	+	ybeF	hypothetical protein	GTTACGGCTACTGGTTTATCCCCTG	1.28055	PL3	TTTAAGCTCTGATAAAGATGGTAAAGTTACGGCTACTGGTTTATCCCCTG
511489	511539	+	NC_002662	511357	511539	+	yfbB	hypothetical protein	GGGCGTTCTGTGGAATGCCGACAAG	1.32333	PL3	CAATCGCGACATTAGGTGATAAGTTGGGCGTTCTGTGGAATGCCGACAAG
1845814	1845864	+	NC_002662	1845151	1845993	+	yseE	2-nitropropane deoxygenase	AAATATCTCATCAGAATATCCTTTA	1.38037	PL3	AGAATGGCCATCTGACCAGACTATTAAATATCTCATCAGAATATCCTTTA
170421	170471	+	NC_002662	169398	170894	+	ybgE	amidase	AGAAGCCGGAAGAAAAGCTCCGGTG	1.44026	PL3	TTGAACTTTTGACTTATGCGCTTTTAGAAGCCGGAAGAAAAGCTCCGGTG
1403845	1403895	+	NC_002662	1403123	1405756	-	yoaB	cation-transporting ATPase	TTCAGGGCTGGAGCATCATTTACAC	1.48875	PL3	CATTGCAATCCCAATATTAGCTTGTTTCAGGGCTGGAGCATCATTTACAC
71069	71119	+	NC_002662	70762	71109	+	yahC	hypothetical protein	ACGAAGTATAAATGGTAGATAAAAA	1.55149	PL3	TATGATTATCTTTAACTATTTCGGTACGAAGTATAAATGGTAGATAAAAA
1731028	1731078	+	NC_002662	1728945	1731197	-	mapA	maltose phosphorylase	AGTTTCACTAAAATTTCCGCGCATT	1.5629	PL3	TCCCTTGGTGACTGTCGCCACTATAAGTTTCACTAAAATTTCCGCGCATT
871853	871903	+	NC_002662	871224	873308	-	copB	copper-potassium transporting ATPase B	TGATTTTCACGAAGATATTTATAGT	1.56575	PL3	AATCTTTTGTTCATCATAAGAAAGTTGATTTTCACGAAGATATTTATAGT
286877	286927	+	NC_002662	286731	287171	+	yciD	hypothetical protein	ATTTTGAAGGAGTGATACTTCATGA	1.58001	PL3	AATCCTAAAATGGCTGAACTTAAAGATTTTGAAGGAGTGATACTTCATGA
98018	98068	+	NC_002662	96595	98373	+	cadA	cadmium efflux ATPase	GTAATTATGATTGGAGATGGAGTTA	1.64276	PL3	TATTAAAAATGCGACGAATAGACCAGTAATTATGATTGGAGATGGAGTTA
1542256	1542306	+	NC_002662	1541111	1542409	-	xylT	D-xylose proton-symporter	GAACTCACCTGCCAGCTCTCTTTTT	1.72547	PL3	AATCCATCCTTCCATCCAAGCCCAAGAACTCACCTGCCAGCTCTCTTTTT
898647	898697	+	NC_002662	898311	898817	+	yijF	hypothetical protein	ACGAAAGTTAATAAATCAAGCTTAC	1.75113	PL3	ACGATGCTGAACGTGTCGATGTAAGACGAAAGTTAATAAATCAAGCTTAC
700006	700056	+	NC_002662	699901	702300	+	glgP	glycogen phosphorylase	TGCTAATATTTGGGTAGCCGATAAT	1.7768	PL3	TGGCATCTGTTGTGAAACATTACTATGCTAATATTTGGGTAGCCGATAAT
82587	82637	+	NC_002662	82576	84720	+	lcnC	lactococcin A ABC transporter ATP binding and permease protein	ATGAAATGGATTGTGGATGTGCTGC	1.80247	PL3	AAGAAAAATTATACCTCCCAAGTAGATGAAATGGATTGTGGATGTGCTGC
2337388	2337438	+	NC_002662	2337143	2337613	-	yxdD	transcription regulator	TCACTTAAAATAAGTGAGTTAATAC	1.8424	PL3	TTCAACAAATAGTCCCACCAACTTCTCACTTAAAATAAGTGAGTTAATAC
2290996	2291046	+	NC_002662	2290259	2292343	-	mutL	DNA mismatch repair protein	TGATTTTCTGTAAAATTATCAAAAG	1.93081	PL3	TTCACTGACAGCATCTGTATTAAGTTGATTTTCTGTAAAATTATCAAAAG
1357489	1357539	+	NC_002662	1357313	1358248	-	panE	2-dehydropantoate 2-reductase	ACGTGCTGAACTACTTCAGCAATAT	2.27876	PL3	TGTAGATGGATCAAAACATGTTTCAACGTGCTGAACTACTTCAGCAATAT
1126896	1126946	+	NC_002662	1126413	1127849	+	ylcD	hypothetical protein	GGCTTTTTATGCACATGACATATCA	2.40995	PL3	ATAACTATAATGGAAATATACTAATGGCTTTTTATGCACATGACATATCA
1242377	1242427	+	NC_002662	1242356	1242775	-	ymeA	hypothetical protein	GAATAGTGAGCATTTTAGTTGTAGA	2.50692	PL3	GAAAAATTGTCAGTAAAATGCGATTGAATAGTGAGCATTTTAGTTGTAGA
1550885	1550935	+	NC_002662	1550477	1551457	+	xylR	xylose operon regulator	ATTAGATCGCTTATTAAGTATTTCT	2.64381	PL3	GTACTCACGGATACACTTCCCTTTTATTAGATCGCTTATTAAGTATTTCT
1154034	1154084	+	NC_002662	1153284	1154420	+	hemN	coproporphyrinogen III oxidase	TGGAATTGGCGCTGGAGCGTCAGGA	2.65522	PL3	CTTATTGGGATAATGAGGAATATTATGGAATTGGCGCTGGAGCGTCAGGA
669465	669515	+	NC_002662	668503	671046	+	citB	aconitate hydratase	AGTTATTTTATGACGAAAAACGTGA	2.88909	PL3	GTAGAAACCTATGCAAAGGCAAATAAGTTATTTTATGACGAAAAACGTGA
401451	401501	+							AGTTTTTTGTGGTAAAAGTCTAGGT	2.91475	PL3	ATCAGGAAATTCATTACCTTAAGAGAGTTTTTTGTGGTAAAAGTCTAGGT
2215331	2215381	+	NC_002662	2214948	2215706	-	tra904I	transposase of IS904I	TTCACGGCTAAGTATAAGGTACCTT	2.91475	PL3	AATCTTACGTGAAAAAACGTCGATATTCACGGCTAAGTATAAGGTACCTT
430772	430822	+	NC_002662	429327	432896	+	nifJ	pyruvate-flavodoxin oxidoreductase	GTAAATATAACTTGACCAAAGGCTT	3.0545	PL3	GCTTGTCACAACATGACTTATGTACGTAAATATAACTTGACCAAAGGCTT
134442	134492	+							CTTGCATCGTCCAGATACTTTAGTC	3.48516	PL3	AAACTGATTATTTGGATACTTTGCTCTTGCATCGTCCAGATACTTTAGTC
478165	478215	+	NC_002662	477520	481842	+	pi146	prophage pi1 protein 46	AACAAATCTATTTAATGCAACAAAA	5.66979	PL3	GTGGGATTACTAGGACTGGCGATACAACAAATCTATTTAATGCAACAAAA
1948698	1948748	+							TACATTCTTCTATTATAATCTAAAT	0.107378	PL4	TGAATAATGATATTCTATTATTTTTTACATTCTTCTATTATAATCTAAAT
850620	850645	-	NC_002662	848316	850964	-	yieH	hypothetical protein	AATTTTAGTATGGTCAGTAAATATA	0.170672	PL4	GATGTAAAATCAATGCCTGATGCTTTATATTTACTGACCATACTAAAATT
1856489	1856539	+	NC_002662	1856133	1857038	-	ysfG	transcription regulator	TGCAAGGCAGTCAAAATATATGAAA	0.241411	PL4	AAATGGTTTTTTAGTTATCAAAACGTGCAAGGCAGTCAAAATATATGAAA
1603989	1604039	+	NC_002662	1603533	1604066	-	yqaB	hypothetical protein	TAAAAGCTTCTGCATCACTTAATTC	0.420883	PL4	GTTGCCCAATTGGCAATATAAACCATAAAAGCTTCTGCATCACTTAATTC
432947	432997	+							AGCAGAACGTGAGGCTAAAAAATAA	0.5682	PL4	GTGAAGCAAGACGAGCTGCTCGTAAAGCAGAACGTGAGGCTAAAAAATAA
581536	581561	-	NC_002662	580089	581552	-	umuC	UmuC	ATTTATGTTTATCCATCTCTCCCCT	0.588677	PL4	TGTTTTGTATTAAATATGTTACTGAAGGGGAGAGATGGATAAACATAAAT
801285	801310	-	NC_002662	801265	801501	+	yiaA	hypothetical protein	GCTTTACTTAAAGCTGGGAAAAAAG	0.621762	PL4	CCAGACCAGCCTTGTGTTCTGACTACTTTTTTCCCAGCTTTAAGTAAAGC
1087460	1087510	+	NC_002662	1087354	1088712	-	ykiG	hypothetical protein	TTCTAGCATAATTTTTGGAAAATAG	0.641478	PL4	CAATATACTTTGTAAATTCAGGATTTTCTAGCATAATTTTTGGAAAATAG
2188267	2188292	-	NC_002662	2188096	2189031	-	comGA	ComGA	GCATTTTTTATTTCCCAATGACTTA	0.648755	PL4	ATTCAGAGATTATCAGAGCTGGGTTTAAGTCATTGGGAAATAAAAAATGC
1152103	1152128	-	NC_002662	1151258	1152592	+	ylfB	hypothetical protein	ATTGGTCGTGTCAATGGAGCAAATT	0.663817	PL4	ATTGTCCCACCATAAATAGCCGCAAAATTTGCTCCATTGACACGACCAAT
136175	136225	+	NC_002662	135966	136508	+	ybdI	hypothetical protein	ATAATTTCGTTGACTCTTTTTTACC	0.75808	PL4	ACAATCGTGGAAAATGAAGCTACTAATAATTTCGTTGACTCTTTTTTACC
1073945	1073970	-	NC_002662	1073504	1075408	+	ykhF	ABC transporter ATP binding protein	GTTTTCGTTTTGATGATGCAATGTG	0.782788	PL4	TGATAAACTTGAAATTTCTCTTTCCCACATTGCATCATCAAAACGAAAAC
1842342	1842367	-	NC_002662	1841391	1842629	+	yseB	hypothetical protein	GTGCAAATAAAATTTTTCCAGAAGA	0.793788	PL4	TAAATCTTTTGCCATACGCTCAATTTCTTCTGGAAAAATTTTATTTGCAC
574418	574443	-	NC_002662	574106	574504	+	yfhF	hypothetical protein	CAATAATTGATATTATTTGGGGGAC	0.812827	PL4	ACTTGCACTCAAAGAGCTTACAAAAGTCCCCCAAATAATATCAATTATTG
752670	752720	+	NC_002662	751095	753056	+	yhfB	hypothetical protein	TGACTTTGATAAATATAAGAAGGCC	0.815196	PL4	ATTTAATTAAAATGATTATGGCTACTGACTTTGATAAATATAAGAAGGCC
2182246	2182271	-	NC_002662	2182268	2183074	-	zitP	zinc ABC transporter permease protein	CTTCTTTTTATTTATTTCTTAGGCT	0.827719	PL4	CTTCAAGTTTAAAACGATTGATTCGAGCCTAAGAAATAAATAAAAAGAAG
1202610	1202635	-							CTTTGTTTTACACCTATACTTTTGT	0.866558	PL4	TTTCATTGCTTATTATTGCTCAAATACAAAAGTATAGGTGTAAAACAAAG
947235	947260	-	NC_002662	946470	948890	+	tagX	teichoic acid biosynthesis protein	TTTTAAAAGTCCATCCTTATCTTTA	0.899474	PL4	TTCCTTATAATTTTTAGCTTTTTTATAAAGATAAGGATGGACTTTTAAAA
1053588	1053638	+	NC_002662	1052930	1054705	+	pi230	terminase	ATCTTGATGAAAAACTCTCAGAAAG	0.929597	PL4	GAAAAAAGCTGGTGCAAAAAAATACATCTTGATGAAAAACTCTCAGAAAG
780044	780069	-	NC_002662	779421	780365	+	pmi	mannose-6-phosphate isomerase	CAACAATCAATTGATGTATTGAATA	0.935267	PL4	TTTTCAGGGACTTTGTCGCCCGGAATATTCAATACATCAATTGATTGTTG
1267488	1267538	+							TTAGAATACATTTTATGATCTAACT	0.96099	PL4	ACCAAATCATAAGCCACCTCTTTCTTTAGAATACATTTTATGATCTAACT
317862	317912	+	NC_002662	317479	318336	+	plpA	outer membrane lipoprotein precursor	AATCAGGAGATACAATTGCAGTACC	0.976729	PL4	AAAATTACTTCATTGAGCCAAATTAAATCAGGAGATACAATTGCAGTACC
1265520	1265545	-							TTCCTTCTTCTTTCTATAATTTTAT	0.983075	PL4	AGAAAAAAACTTTTTAGAGAAATTTATAAAATTATAGAAAGAAGAAGGAA
1293337	1293387	+							TTATAAAGTAAAATACTGTTTTAGC	1.055	PL4	TAAAGATAGAGCAGAATTAAAATAATTATAAAGTAAAATACTGTTTTAGC
1510943	1510968	-	NC_002662	1509166	1510962	-	dxsA	1-deoxy-D-xylulose-5-phosphate synthase	CTTTGTCTAATACTGTCATAATTTT	1.10458	PL4	ATAATCTAAATAGAACTAGGAAGAAAAAATTATGACAGTATTAGACAAAG
1903405	1903430	-	NC_002662	1903073	1904071	-	pacB	penicillin acylase	TCCAAAAGTACCTGAACCTTGACTA	1.16517	PL4	TATTAGGAAAGACATTAAAACCATTTAGTCAAGGTTCAGGTACTTTTGGA
235877	235927	+	NC_002662	235131	236588	-	ycdH	transporter	AATAAGATAAGGAGGAGAGGAAGAT	1.1716	PL4	GATGAAAAAGAGAAAACTTACAACTAATAAGATAAGGAGGAGAGGAAGAT
690692	690717	-	NC_002662	690433	691488	+	pepP	aminopeptidase P	AAATATAGCTTTTGAAGAAACAGTT	1.17287	PL4	AGAGTCTTTTAAAGAAAGCATAGTCAACTGTTTCTTCAAAAGCTATATTT
909430	909455	-	NC_002662	909275	909571	+	yjaI	hypothetical protein	GGATTTAATAATGGTGGGTTATCAT	1.19047	PL4	GTTTTCATGGCATAAGTAACAGCAGATGATAACCCACCATTATTAAATCC
1619811	1619861	+	NC_002662	1619582	1624528	-	yqbK	hypothetical protein	ATCTTGAGTTTGTGCGACACTCACA	1.20409	PL4	TATTATTATTTGTCAAACCTTTTAAATCTTGAGTTTGTGCGACACTCACA
1483994	1484044	+	NC_002662	1483352	1484296	-	yoiB	hypothetical protein	CATCTATGAACATAATATATTCACT	1.22609	PL4	CCTACATAATAAAGAACATCATCAGCATCTATGAACATAATATATTCACT
217920	217970	+	NC_002662	217716	218570	+	ycbI	sugar transferase	GGGTGCTCAGTCTATTAATTCTGAT	1.23786	PL4	GTGGTAAGCACAGAGCCTTGAACACGGGTGCTCAGTCTATTAATTCTGAT
423380	423430	+	NC_002662	422156	423589	+	celA	6-phospho-beta-glucosidase	CTTAATGGGTTATACTCCGTGGGGC	1.25063	PL4	ATGCTGTAGATTATGATGGAGTTGACTTAATGGGTTATACTCCGTGGGGC
983541	983566	-							GATAAAGGTGTTATAATGATTTTTG	1.25537	PL4	CATTTCCATCTCCTGAATTCGTTTACAAAAATCATTATAACACCTTTATC
1642746	1642796	+	NC_002662	1642665	1643498	-	yqeD	hypothetical protein	GTCCACCAGTATAGTTATTCGCATG	1.29142	PL4	TTTTCATTTGCCCCTAACTGATAAAGTCCACCAGTATAGTTATTCGCATG
1131896	1131946	+	NC_002662	1129534	1132296	+	ylcG	hypothetical protein	TTTATTGAACGGACAGAATATTTAT	1.29641	PL4	TATCGAAAAAATAGACCATACAAAATTTATTGAACGGACAGAATATTTAT
1714249	1714274	-	NC_002662	1713654	1715189	-	yrbD	hypothetical protein	AAATCAGGTATTTCCCAATGAGAAT	1.33694	PL4	AATGGGATTAGCCTTTCTATGTTTGATTCTCATTGGGAAATACCTGATTT
1845210	1845260	+	NC_002662	1845151	1845993	+	yseE	2-nitropropane deoxygenase	CTGTTTCAAACAATGGAGCTTTGGG	1.36199	PL4	GCTTCTAATGCTGAATTAGTAGCTGCTGTTTCAAACAATGGAGCTTTGGG
1502325	1502375	+	NC_002662	1502317	1503384	-	rmaC	transcription regulator	ACAGATTCATAACCTTCTTCAACGG	1.38213	PL4	AGTGATTTTATCAGCATTCATGCGGACAGATTCATAACCTTCTTCAACGG
992232	992257	-	NC_002662	991742	992296	-	yjjB	transcription regulator	TTTGGTTTAATAAGTGAAAAGTGGT	1.39186	PL4	AAAAAAGAAAAAAGCGATTCTAGAAACCACTTTTCACTTATTAAACCAAA
724442	724467	-	NC_002662	724247	725353	+	yhcE	hypothetical protein	AATTTAATCGTTCGTGGTGGCACTT	1.40887	PL4	TCCATTAAGCCCCCAGAGGAAATCTAAGTGCCACCACGAACGATTAAATT
1212261	1212311	+							GCTTTATGAGATAACCACTCGTGAG	1.42308	PL4	AAGAAATTGACTGGATGCTTGAGGTGCTTTATGAGATAACCACTCGTGAG
694161	694186	-	NC_002662	693909	694382	+	ygjD	4-alpha-glucanotransferase	ATCCAATTTATTTAGATATTCACAT	1.45363	PL4	AATTTTTGTGTAAGAATCCCAAAAGATGTGAATATCTAAATAAATTGGAT
2032750	2032800	+							AAAGAACATTTTTATTTAGCTTAAC	1.4642	PL4	AATTTATATAAAATCATTCTCTTTTAAAGAACATTTTTATTTAGCTTAAC
115502	115527	-	NC_002662	115025	115513	-	rmaD	transcription regulator	GCTGAGGTCATCTTATCCATGCTTA	1.46429	PL4	TCTAATTCCCTTTTATTGTATAATGTAAGCATGGATAAGATGACCTCAGC
1038774	1038824	+	NC_002662	1038494	1038928	-	pi203	prophage pi2 protein 03	ATAGATAATATCATATTCAGGAAGA	1.47681	PL4	CTGTTATTGTCAAATCATCTCTGATATAGATAATATCATATTCAGGAAGA
1088192	1088242	+	NC_002662	1087354	1088712	-	ykiG	hypothetical protein	AGCATCAATTTGACTTGAAATCAAT	1.49154	PL4	CTCTAAGGAGATAATCCATGCGGTCAGCATCAATTTGACTTGAAATCAAT
1469562	1469612	+							TAAGTTTTCAATAAGTGAATAAAAT	1.5044	PL4	TCCTTCTTTTTTAATTTTTTATAGATAAGTTTTCAATAAGTGAATAAAAT
1329174	1329199	-							CATAAAATCATAAAATCATAAAATC	1.52056	PL4	CGGAGTTGACGGACTTTGATTTTATGATTTTATGATTTTATGATTTTATG
79671	79696	-	NC_002662	79537	80154	+	yahD	hypothetical protein	CGTGGACGTATTAATGAGCAAGGAG	1.53562	PL4	CCTCGGAGTTTAAAATAACGATTGACTCCTTGCTCATTAATACGTCCACG
78030	78055	-	NC_002662	77482	78312	-	yahI	short-chain type dehydrogenase	CATTGGGATTTCTTCGGCTGGTCCG	1.57641	PL4	TCAATAATGCAGGTTATGGCGAATACGGACCAGCCGAAGAAATCCCAATG
68843	68868	-	NC_002662	68791	69225	+	osmC	osmotically inducible protein	TTTTGGCACAATTTCTGCTGAAAGT	1.65002	PL4	AGGGAGTTTCTGTAAAAATTTGAGAACTTTCAGCAGAAATTGTGCCAAAA
532034	532059	-	NC_002662	531954	532475	+	yfdB	hypothetical protein	AAAAAAACAATTAGAAGAAAATTAA	1.70452	PL4	CGAAGGCCTTCCTCCAAAAAGTTAATTAATTTTCTTCTAATTGTTTTTTT
947049	947074	-	NC_002662	946470	948890	+	tagX	teichoic acid biosynthesis protein	CTTCAAGTGATGATGCCAAAAATTT	1.7508	PL4	CAACTCTATTCCTAGTTCTTTTAATAAATTTTTGGCATCATCACTTGAAG
2321793	2321818	-	NC_002662	2320669	2324976	-	yxcA	hypothetical protein	TTTCAACCCATTATTGACAGAAGTA	1.79861	PL4	ATGTCGTTTCTCTACCAGAAAGCAATACTTCTGTCAATAATGGGTTGAAA
902988	903038	+	NC_002662	902908	903252	+	hslB	HU-like DNA-binding protein	ATATTTCTGAAGGGACTCCCGTACA	1.83178	PL4	GCCTTTGTCGAGGCAATCACTTACTATATTTCTGAAGGGACTCCCGTACA
1669282	1669332	+	NC_002662	1669209	1671182	-	tkt	transketolase	AACTGTTGCACCATCAAGTCCAACA	1.93366	PL4	CCGAAGCGCCCCAAGTATCTACTGTAACTGTTGCACCATCAAGTCCAACA
320271	320296	-	NC_002662	319460	320317	+	plpC	outer membrane lipoprotein precursor	ACAATATCCAGATGGCGGAGAATTG	1.96598	PL4	TTCAAAGTTTCAAGTTCCAAGCTGGCAATTCTCCGCCATCTGGATATTGT
1129728	1129778	+	NC_002662	1129534	1132296	+	ylcG	hypothetical protein	GTATTTTTAATGCAATTGTTCTATT	1.98062	PL4	CTTTTTGCCCTTCCTACCGATTTTAGTATTTTTAATGCAATTGTTCTATT
1153002	1153027	-	NC_002662	1152577	1153101	+	ylfC	hypothetical protein	GATAAAGAAGAATTATTAAGGCTCA	2.05136	PL4	AAAGAGGCAAGCCCACTTAATTGTTTGAGCCTTAATAATTCTTCTTTATC
2335079	2335129	+	NC_002662	2334405	2337095	+	yxdC	cation-transporting ATPase	AAGGAAAAACTCCTCTTCAAAAAAG	2.08309	PL4	GCCACACTTATTGGCGAACAAATAAAAGGAAAAACTCCTCTTCAAAAAAG
729114	729164	+	NC_002662	728984	729241	-	yhcJ	transposase	AGGGGCCACGTCGTATTCTTTAGAC	2.10983	PL4	GGTCTATCCATTTATAAATTGTTGCAGGGGCCACGTCGTATTCTTTAGAC
915792	915817	-							GCCCAAATCATCCAAAAAAATTGTA	2.2222	PL4	TTAATATCATAAATCCATTCTATTATACAATTTTTTTGGATGATTTGGGC
2090281	2090306	-	NC_002662	2089926	2091110	-	ackA1	acetate kinase	CACCATAGAGACCAGATTCTTTGTT	2.36216	PL4	TGCTCAAGGTGTTGTTGATATGATGAACAAAGAATCTGGTCTCTATGGTG
2239823	2239848	-	NC_002662	2239763	2240980	-	yweA	membrane protein	AAAAACATGAAGATGGTCATTCCAA	2.37096	PL4	TCTCTCTCAAGTCTTTATGGAAATATTGGAATGACCATCTTCATGTTTTT
588222	588247	-	NC_002662	587730	588377	+	yfiJ	NADPH-flavin oxidoreductase	TACAGGCTTATAATGAACAAACTTC	2.39592	PL4	ATGACTCCGATTGGCATAGTAATCTGAAGTTTGTTCATTATAAGCCTGTA
2072385	2072435	+	NC_002662	2072079	2072897	-	yuhD	hypothetical protein	AAGGCGTAAAAATATTCAAAATTAC	2.51895	PL4	ACTCGATGAAATTCTGCATAATTTGAAGGCGTAAAAATATTCAAAATTAC
2171660	2171710	+	NC_002662	2170997	2172196	-	yvhA	hypothetical protein	AAAGCGTCCCAATAAATCTAGCAAT	2.54205	PL4	TTATCTTTTAACTTATAATAGAGAAAAAGCGTCCCAATAAATCTAGCAAT
948798	948848	+	NC_002662	946470	948890	+	tagX	teichoic acid biosynthesis protein	GGGATTTTTAATCCATAATCTTCGC	3.13606	PL4	TTGCGAATAAACCATATCTAGCATTGGGATTTTTAATCCATAATCTTCGC
299176	299226	+	NC_002662	299025	299831	+	phnE	phosphonate ABC transporter permease protein	CCAGATACCAGTTTGATGTTTAACC	3.36554	PL4	AAATATTTTCACAGGGATTTTTCATCCAGATACCAGTTTGATGTTTAACC
382819	382869	+							AAAATAAATCATTGATAAAAATTAC	4.38474	PL4	AAAAATATTCTCCTGAAAGTATATAAAAATAAATCATTGATAAAAATTAC
2135000	2135050	+	NC_002662	2134681	2136969	+	pepXP	x-prolyl-dipeptidyl aminopeptidase	ATCATCTCTGCTTTTTACTATTTAC	0.216649	PL5	GGATGTTGAAATGACAACTGAAACTATCATCTCTGCTTTTTACTATTTAC
2097296	2097321	-	NC_002662	2096913	2098892	-	yujE	hypothetical protein	ATGAACCTTATCGTATAGTCCCAAC	0.239496	PL5	AACAAACGCTTAATAGGCTGAAAGAGTTGGGACTATACGATAAGGTTCAT
1097502	1097527	-	NC_002662	1096990	1098309	-	comFA	ComFA	CTTTTTTATATCTTTTTCAAGTTTG	0.244538	PL5	TATATTTGACCGCAACTTCTACTGACAAACTTGAAAAAGATATAAAAAAG
469954	470004	+	NC_002662	469753	470085	+	pi139	prophage pi1 protein 39	AAAGGCTGCTGTGATTGATAATGTC	0.246901	PL5	GACACAATTCATCAGCAGAAAAATTAAAGGCTGCTGTGATTGATAATGTC
1886106	1886131	-	NC_002662	1885627	1888446	-	uvrA	excinuclease ABC subunit A	CCCTTTATAATGAACTTCTAAAGTT	0.265494	PL5	GCCATGGCAGACGTTACAATTCAGAAACTTTAGAAGTTCATTATAAAGGG
946695	946745	+	NC_002662	946470	948890	+	tagX	teichoic acid biosynthesis protein	GCGGAATTCTAAAGAGTATGTTGAC	0.291807	PL5	TAAAATCAAAAATACTTTTTGTAGAGCGGAATTCTAAAGAGTATGTTGAC
906215	906265	+	NC_002662	904024	906420	+	yjaE	hypothetical protein	CTTGCGCCTAAAATATATCAAGTCA	0.324422	PL5	GAGTGCAGGAACTTACCCCTTACAACTTGCGCCTAAAATATATCAAGTCA
569920	569970	+	NC_002662	568648	570972	+	yfgQ	cation-transporting ATPase	CGCACTTGGCTACGTTGTGTTAGCC	0.34333	PL5	ATGACCAACTTAATTTGGGGGCTTACGCACTTGGCTACGTTGTGTTAGCC
382203	382228	-	NC_002662	381871	382842	+	ydiA	permease	TTGCATCTTATCTTAATGATGTATT	0.346638	PL5	TTTGGTAGCACATGAAGATAAATAAAATACATCATTAAGATAAGATGCAA
1159238	1159288	+	NC_002662	1158457	1159443	+	guaC	guanosine 5%27-monophosphate oxidoreductase	AAAAATGTCGAAGGAAAGAAAATTC	0.355935	PL5	TTCAGAATATCAAAAAGGTGAACACAAAAATGTCGAAGGAAAGAAAATTC
155141	155166	-							GGCATAAAGATACATCAATGCTAAT	0.373267	PL5	ATCATATTCTTTTAATTATATTTTTATTAGCATTGATGTATCTTTATGCC
1596418	1596468	+	NC_002662	1595668	1597536	-	ypjG	ABC transporter ATP binding protein	CTAGCTCACCATCAATGATATTGAG	0.383823	PL5	ATTTCCAAAATCCCGTCAGTTAATGCTAGCTCACCATCAATGATATTGAG
483420	483445	-	NC_002662	483352	483552	-	yeiD	hypothetical protein	AGTACAAATAACTAAGTATTTCGGG	0.405882	PL5	CTTTGGAAAAGAGCGCTTTATCTCTCCCGAAATACTTAGTTATTTGTACT
2235900	2235950	+	NC_002662	2234289	2236409	-	ywdD	hypothetical protein	TAGAATTATTTTCTTTTGTCACGAC	0.406828	PL5	CACATATCAATCATTTGTTGAATGGTAGAATTATTTTCTTTTGTCACGAC
752670	752720	+	NC_002662	751095	753056	+	yhfB	hypothetical protein	TGACTTTGATAAATATAAGAAGGCC	0.416596	PL5	ATTTAATTAAAATGATTATGGCTACTGACTTTGATAAATATAAGAAGGCC
354811	354836	-							GATTATTCTGTCAGTAAATTTGCAC	0.434874	PL5	AGCTTGTTAAATCCAATTATGTTCAGTGCAAATTTACTGACAGAATAATC
1558752	1558777	-	NC_002662	1558095	1558784	-	ypfF	hypothetical protein	GTGTTATCAATATCAAAAAGTAGTA	0.437552	PL5	TTTAGCAAAGGAAAAGAAATGACTGTACTACTTTTTGATATTGATAACAC
2107795	2107845	+	NC_002662	2106340	2107830	-	arcD2	arginine%2Fornitine antiporter	TGTTTTCCATTTACTCACTTTCTAC	0.437552	PL5	AAAAGGCTAATCCCTTTTGTTTTCTTGTTTTCCATTTACTCACTTTCTAC
1221879	1221929	+							GGATATGGCTCAAACCATACAAACT	0.449054	PL5	GCCGAGAAAAAGAAGTGAGTGCTGCGGATATGGCTCAAACCATACAAACT
1872179	1872204	-							ACTTACAGTATCCGAATAAAGTAAT	0.472689	PL5	GCTATTCTTCACGGAATCTTTCAGCATTACTTTATTCGGATACTGTAAGT
2349148	2349198	+	NC_002662	2348622	2349290	+	yxeB	ABC transporter ATP-binding protein	AAGGAAGCGAAAGAAAAAAATAAGG	0.500893	PL5	TTATGAAGAGGTTAAAATATTAGCTAAGGAAGCGAAAGAAAAAAATAAGG
574878	574928	+	NC_002662	574511	576304	+	yfhG	hypothetical protein	TCAGTTATGAAAAGATGGGCAGAAG	0.501208	PL5	TGAGCCCAAAGAAGGAACGATTTTATCAGTTATGAAAAGATGGGCAGAAG
254145	254195	+	NC_002662	254043	255962	+	fbp	fructose-1%2C6-bisphosphatase	GCATGGTGAATATGATGCTTTTAAT	0.509559	PL5	CAACAGAGCATTTTATGAGTGATGTGCATGGTGAATATGATGCTTTTAAT
500713	500738	-	NC_002662	500356	501564	+	yejJ	hypothetical protein	TTACTGACAAACTACAAGGCTTAGA	0.528781	PL5	TATCAAGAGTTTGCGATTAGCCGGTTCTAAGCCTTGTAGTTTGTCAGTAA
1208018	1208043	-	NC_002662	1207795	1208082	+	citD	citrate lyase subunit gamma	GGCCAGAGCGATTGCGGTAGTGGAA	0.540756	PL5	TCAAATCTTTAGCTTCAATCGCACGTTCCACTACCGCAATCGCTCTGGCC
677605	677630	-	NC_002662	676147	678900	+	pacL	cation-transporting ATPase	TGATTGGAGATATAGTTGACCAATC	0.545168	PL5	AATAAAGTTATCTTTTGACTGCTCAGATTGGTCAACTATATCTCCAATCA
1743032	1743082	+	NC_002662	1742733	1743725	+	yreA	hypothetical protein	AACATGGTCAGGATATTTTAAAATT	0.574159	PL5	TCATACAGTTATGATTATAAGTTAGAACATGGTCAGGATATTTTAAAATT
1362374	1362424	+	NC_002662	1362146	1362586	-	yngA	hypothetical protein	ATGTTACTTCATGGATTGCTTTAAC	0.678624	PL5	TGATGTTCTTTTCCTTCAAAACTGTATGTTACTTCATGGATTGCTTTAAC
1323518	1323568	+	NC_002662	1322977	1323720	+	yncB	hypothetical protein	GAAAATCTGATTGAAAGAAAAAATC	0.681302	PL5	TAATCTTGATGTGCCAGTAACAAGTGAAAATCTGATTGAAAGAAAAAATC
30441	30491	+							TTCACCTCGCTATGATGAAATTATC	0.688392	PL5	GATACTCAGTGGCTAATTTCCTCAATTCACCTCGCTATGATGAAATTATC
700037	700087	+	NC_002662	699901	702300	+	glgP	glycogen phosphorylase	AAGGATGAAACTGGAAAAAAACAAG	0.729832	PL5	TATTTGGGTAGCCGATAATCAATATAAGGATGAAACTGGAAAAAAACAAG
818489	818539	+	NC_002662	817787	818545	+	yibF	hypothetical protein	AAAATCTTTTGAGCAAAAAAATACT	0.733771	PL5	TTTGGCTTTCTGGTTATTTTGTTCAAAAATCTTTTGAGCAAAAAAATACT
2338058	2338108	+	NC_002662	2337792	2338808	+	yxdE	oxidoreductase	AAAATAATTCAAAACTAGATATTCT	0.741176	PL5	CATCAATTTGCCGAAAGTTTTTTGCAAAATAATTCAAAACTAGATATTCT
2117771	2117821	+	NC_002662	2117603	2118058	+	argR	arginine catabolic regulator	TTCTGGCAATTCCAAAATTAATTCT	0.774264	PL5	GAGAGAGTTTTTACTCATTTTTGACTTCTGGCAATTCCAAAATTAATTCT
2091552	2091602	+	NC_002662	2091308	2092243	-	yujA	hypothetical protein	TAAATAATTAAATGATTGCTCAATC	0.810346	PL5	GGAAAATGGCAAAAGAACCCTCTTTTAAATAATTAAATGATTGCTCAATC
462602	462652	+							AACTAATTATCAACTTAGTTTGTGT	0.831775	PL5	CCACACTTGGTCAGTAGTATGGAGCAACTAATTATCAACTTAGTTTGTGT
1277869	1277919	+	NC_002662	1277443	1278915	+	amyL	cytoplasmic alpha-amylase	TATATGGACCTGGCACAACTTTACG	0.840126	PL5	GAAGACAAGGAAAATACGACAATTATATATGGACCTGGCACAACTTTACG
1020883	1020933	+	NC_002662	1020378	1021052	+	ykcB	hypothetical protein	AGTGTCACGGAGTATAAAAATAATT	0.863445	PL5	TGAAAATAACACCGAAAAAGGATTTAGTGTCACGGAGTATAAAAATAATT
1545705	1545730	-	NC_002662	1544945	1546426	-	xynT	xyloside transporter	CTTTGGTCAATTTATAACATAGGAA	0.884558	PL5	TATGATTATTGGTGCAATAGCTTTATTCCTATGTTATAAATTGACCAAAG
2020132	2020182	+	NC_002662	2019878	2020189	-	ps310	prophage ps3 protein 10	AAATCAAAGTGATCACTGCTGAAGT	0.889128	PL5	AATAATATAAATTTGCACGTCATCAAAATCAAAGTGATCACTGCTGAAGT
1272974	1273024	+	NC_002662	1271964	1273457	-	glpK	glycerol kinase	TGTGCTCCTTCGACATGGTCAAGGA	0.899369	PL5	GAGCTCTCCGCGTTCTGCACGCTCTTGTGCTCCTTCGACATGGTCAAGGA
1079633	1079683	+							TTGAGAAAATAACTAAGATTTCAGT	0.914338	PL5	AGTTTCAACTTTCTTTGATAAGAGTTTGAGAAAATAACTAAGATTTCAGT
305363	305388	-	NC_002662	304963	306153	-	napC	multidrug-efflux transporter	AGATATCCATTAAACCCATGATGGA	0.926313	PL5	GCCTGTATTAATTGGTCTAGCCATATCCATCATGGGTTTAATGGATATCT
1794655	1794705	+	NC_002662	1793998	1794708	-	yrjE	transport permease	TAACATTATTATCATTCATATTTTT	0.938602	PL5	AATCCATCGCTTCTTTGGTCAAAGATAACATTATTATCATTCATATTTTT
473015	473065	+	NC_002662	472143	475979	+	pi144	prophage pi1 protein 44	GCGTAGAGTATAACAAAGAAATGCA	0.946796	PL5	AAATTTACTGGTGCGTTAGAAGCTGGCGTAGAGTATAACAAAGAAATGCA
2302737	2302787	+	NC_002662	2301320	2302828	+	zwf	glucose-6-phosphate 1-dehydrogenase	AAAAATGGTCACGAATGGGCTTGGC	0.988392	PL5	TAAGGCTGCATTTGACTTACTAGAAAAAAATGGTCACGAATGGGCTTGGC
956312	956337	-	NC_002662	955189	956421	+	deoB	phosphopentomutase	CCCTAAAGTTTTACCAGTGGGACAT	0.98981	PL5	CAACAGTTGCTGAAATATCAGCAAAATGTCCCACTGGTAAAACTTTAGGG
1950720	1950770	+	NC_002662	1950402	1950983	-	ytfB	hypothetical protein	CTGGAATTTCAAAAATAAATTTTTC	1.0073	PL5	TCTTCACCTTTTTCAAGTTTTCCTGCTGGAATTTCAAAAATAAATTTTTC
973242	973267	-	NC_002662	972717	974051	+	yjhD	hypothetical protein	AATGGCTCAATGCCAAACTTGTTGT	1.02101	PL5	ATTGTCTTCAACGGCATTAGCAAAGACAACAAGTTTGGCATTGAGCCATT
764873	764898	-	NC_002662	764114	767653	+	yhgD	hypothetical protein	CTGCTCCCTATAGTCCCGTGACCAA	1.03598	PL5	GGTGTAGGCTGTCCCATTTTGAGTGTTGGTCACGGGACTATAGGGAGCAG
503010	503035	-	NC_002662	502726	503871	-	ps201	integrase	CATTTCGTTATAATCGTTTATTACA	1.03834	PL5	TTGAACAAAATAATTTGTCCAAATCTGTAATAAACGATTATAACGAAATG
1482021	1482071	+	NC_002662	1479933	1483202	-	yoiA	hypothetical protein	TATTTTTTTGTAGATTAAACTTTTC	1.05284	PL5	TAGCTCGTGCTGATTTGCTCAAAAATATTTTTTTGTAGATTAAACTTTTC
573498	573523	-	NC_002662	573505	573984	+	crtK	carotenoid biosynthetic protein CrtK	GAAATTATGACTAGTAAAAAACTAA	1.11696	PL5	AATAATATTAGTTGTCCCAATGCTTTTAGTTTTTTACTAGTCATAATTTC
577308	577333	-	NC_002662	577224	577583	+	yfhI	hypothetical protein	GGGAAAGTTACTATGTTCAAATATT	1.14611	PL5	CGTCTCTTCCCGCTCACCATTAACTAATATTTGAACATAGTAACTTTCCC
2058837	2058862	-	NC_002662	2058847	2060325	-	galT	galactose-1-phosphate uridylyltransferase	TGAAAATTAATTATTTACGAAATTT	1.15383	PL5	GACAAAAAGGTTTTTATGAATTTATAAATTTCGTAAATAATTAATTTTCA
594204	594229	-	NC_002662	594174	595367	+	serA	D-3-phosphoglycerate dehydrogenase	ATATCGACCAAATTGCATTAGATGA	1.16392	PL5	ATTAACAAGAAAGCCTTCGCCAATTTCATCTAATGCAATTTGGTCGATAT
690115	690140	-	NC_002662	689448	690329	+	ksgA	dimethyladenosine transferase	AGATGAAGAATGGTTCTTTAAAACG	1.16455	PL5	GACGATGAACAAAACTGCTGTGCATCGTTTTAAAGAACCATTCTTCATCT
1183103	1183153	+	NC_002662	1181003	1183258	+	yliB	hypothetical protein	CTTCACGATTTCGCATAAGATTCAG	1.16817	PL5	TTTTGGGGCATGAGTTATTAAAATACTTCACGATTTCGCATAAGATTCAG
1652474	1652499	-	NC_002662	1651880	1652689	-	proB	gamma-glutamyl kinase	CGTTTATCTATACCAAGCACATTCA	1.20851	PL5	ACTTCTGGAGCGATTGGAGTTGGCTTGAATGTGCTTGGTATAGATAAACG
2324293	2324318	-	NC_002662	2320669	2324976	-	yxcA	hypothetical protein	CGTTTGCGTAATTCACTCATAAAGA	1.22395	PL5	GTAGCCTTTCTAGGCGGTCCGCTTTTCTTTATGAGTGAATTACGCAAACG
326131	326181	+	NC_002662	325499	326317	+	ydcF	ABC transporter permease protein	TGGAGCTTAGACGATTTGGTAAAAA	1.22726	PL5	CAAATTGATACTATTTCCACAGCTATGGAGCTTAGACGATTTGGTAAAAA
819518	819543	-	NC_002662	818601	819938	-	yibG	amino acid permease	GAATAAGTTAATAAGGGAAGTTAAA	1.23608	PL5	GGGTTTTTGTCTTGATTATTGCCCTTTTAACTTCCCTTATTAACTTATTC
2308936	2308986	+	NC_002662	2308553	2309227	-	yxaF	hypothetical protein	AAATAGACCAATGCATTGTAAAAAG	1.26255	PL5	GACCGTCCTACCCTGAGTTTTATCCAAATAGACCAATGCATTGTAAAAAG
1785561	1785586	-	NC_002662	1784890	1785876	-	coiA	CoiA	AGCTATTGTATCATTTACCAATAAA	1.28288	PL5	TTCCTGAATTTAAGCAGAGGCCAGATTTATTGGTAAATGATACAATAGCT
553105	553130	-	NC_002662	553076	553543	-	yffB	hypothetical protein	ACCAAGATTATAATTATATTGAGTT	1.30289	PL5	TTTCACTAGCCCAAGTTGCTGACGAAACTCAATATAATTATAATCTTGGT
122726	122751	-	NC_002662	122491	122802	+	ybcC	hypothetical protein	ATATATTATTCTGATATTGAATTAT	1.30509	PL5	AAAAAGTTGTCACTAAAAGTAAAATATAATTCAATATCAGAATAATATAT
873552	873577	-	NC_002662	873509	876697	+	yihD	hypothetical protein	TCATTTTCGAACTTGGAAATCAGGG	1.42342	PL5	CTGAAGTAGCAAATAACCAACTTTTCCCTGATTTCCAAGTTCGAAAATGA
1323976	1324026	+	NC_002662	1323839	1325236	-	gadB	glutamate decarboxylase	TTTTTGGGAAGTGGATAAGCAGGCA	1.43871	PL5	ACGTTGAATGATTTCATTTTCCAAATTTTTGGGAAGTGGATAAGCAGGCA
140548	140598	+	NC_002662	140048	140806	-	tra904C	transposase of IS904C	GAAGCTCCTTTTCTGTTGTAATGTT	1.4458	PL5	ATTAATTAAATTGGGTCTTGAAAGCGAAGCTCCTTTTCTGTTGTAATGTT
50454	50479	-	NC_002662	50180	50626	+	yafE	hypothetical protein	AAAACTTCTAAATGATTTAGAAAAA	1.4948	PL5	CCATAAAGCTAGTATAATTCGAACTTTTTTCTAAATCATTTAGAAGTTTT
13535	13585	+	NC_002662	13281	15269	+	yabD	hypothetical protein	TGGATAGTAAAGCGGTGTTTTACAA	1.49732	PL5	AAAGGTCATGCGGATTTGCTTAAAATGGATAGTAAAGCGGTGTTTTACAA
2319820	2319845	-	NC_002662	2319749	2320183	-	yxbE	hypothetical protein	CTCTATATAACTAATCCCTGTTGCG	1.526	PL5	AAAATGTTGATTTGATTGTAATTGGCGCAACAGGGATTAGTTATATAGAG
2316592	2316642	+	NC_002662	2316468	2316905	+	yxbC	hypothetical protein	GAAGCGGGTGAAGATCAAGAAAAAG	1.56287	PL5	TTATTTTCTTCCTGGAGGGGAAATTGAAGCGGGTGAAGATCAAGAAAAAG
699147	699172	-	NC_002662	698361	699809	+	glgA	glycogen synthase	ATCCCGAAAATGATATATTAATTCC	1.63944	PL5	AAGCTCTTCCTCGCTGAAATGGTAAGGAATTAATATATCATTTTCGGGAT
238496	238546	+	NC_002662	237609	240017	+	ycdJ	hypothetical protein	GCCTCGCTTTTACAGGCGAACAAAA	1.67159	PL5	GAAAGTACGTCCGATTGTCCGATTGGCCTCGCTTTTACAGGCGAACAAAA
582524	582574	+							CTCCTATTTTGAGGTTGGAAAATTA	1.68734	PL5	CGTACAAAGTATTTCATCTTATATTCTCCTATTTTGAGGTTGGAAAATTA
720393	720443	+	NC_002662	719872	721863	-	yhcA	ABC transporter ATP-binding and permease protein	GCATCACTATCTGCATTAGCAGATT	1.71208	PL5	ATTAACTGTAACTACTGCATAAGTGGCATCACTATCTGCATTAGCAGATT
2157230	2157255	-							GAAAAGTCTATATTTTGGGGGTCAC	1.77967	PL5	ATAAAAATAAAAACCTCTGTCTGTAGTGACCCCCAAAATATAGACTTTTC
522902	522952	+	NC_002662	522216	523358	+	nifZ	pyridoxal-phosphate dependent aminotransferase	AAAATTTAGCTGGAATTGCTGCGAC	1.79023	PL5	GAGCATAATTGGCGTTCGACTACAGAAAATTTAGCTGGAATTGCTGCGAC
704003	704053	+	NC_002662	702393	704192	+	apu	amylopullulanase	CAGAAGTTTTTGTTGAACTCATTAA	1.92668	PL5	TTAGGAATATTGCGATATACAGATTCAGAAGTTTTTGTTGAACTCATTAA
1655448	1655498	+	NC_002662	1654973	1655677	-	yqfD	amino acid permease	AATAGGACTATGAGTTGCTAGCATA	2.19359	PL5	AAAATACACTTAATACTATTGACATAATAGGACTATGAGTTGCTAGCATA
1381575	1381600	-							CTAGTAAAGATTGAGAGTAAGATAA	2.31728	PL5	CGCTATCGTTCAATACATATTACTTTTATCTTACTCTCAATCTTTACTAG
308788	308813	-	NC_002662	308509	308856	+	ydaF	hypothetical protein	AATCTTGGTCTAGAGTCGATGAAAT	2.33067	PL5	TTTATTTGCTTCTAAATTTTCAATAATTTCATCGACTCTAGACCAAGATT
1112586	1112636	+	NC_002662	1111404	1114091	+	ylbB	ABC transporter permease protein	TTCTAACCGTGATATTCGTAAGAAA	2.38676	PL5	TTGGGTTACTGAAGGCTTTGGGATATTCTAACCGTGATATTCGTAAGAAA
697008	697058	+	NC_002662	696013	697152	+	glgC	glucose-1-phosphate adenylyltransferase	TCAAAAATGCAATCATTGGTGAAAA	2.49643	PL5	ACATTTATTGGGGAAAACGTTACAATCAAAAATGCAATCATTGGTGAAAA
401550	401575	-	NC_002662	401557	402996	-	kinC	sensor protein kinase	AAATTATTCATTATCCTCAAATTCA	2.50746	PL5	ACTGGGATGATGGCACTGATGAGTTTGAATTTGAGGATAATGAATAATTT
1028109	1028159	+	NC_002662	1027714	1029312	+	ykcF	hypothetical protein	AATCTTTTGGACTGTTACCTGAAAC	2.55929	PL5	AATTCTACGACAGAACTCCATGGTCAATCTTTTGGACTGTTACCTGAAAC
1755383	1755433	+	NC_002662	1755135	1756532	-	yrfD	amino acid antiporter	TTATAAAAAGCAGGGAAGACCGGAA	2.61554	PL5	AGTCTCAGGGTCAATCTTGCGCAATTTATAAAAAGCAGGGAAGACCGGAA
108679	108704	-	NC_002662	107212	109431	+	spoT	ppGpp synthetase I	CGGTCAATAAAGGCCGTGAAATGTT	3.0375	PL5	GCCACCTTCTTCCAAAGCTTCTTGTAACATTTCACGGCCTTTATTGACCG
1655288	1655338	+	NC_002662	1654973	1655677	-	yqfD	amino acid permease	AATTTTGTTTATTCATTCCTAAAGC	4.66954	PL5	GAAAAATTCAGTTTACCCTCAGTATAATTTTGTTTATTCATTCCTAAAGC
1075310	1075360	+	NC_002662	1073504	1075408	+	ykhF	ABC transporter ATP binding protein	TGACCTCTTTAATGATGAAAAAGAT	0.635369	PL6	AATTAGGAGAATTACCAGCTGAAATTGACCTCTTTAATGATGAAAAAGAT
1180614	1180639	-	NC_002662	1180044	1180901	+	yliA	positive transcription regulator	AACAAATGGTCATTCGGACAATGTT	0.744703	PL6	ATTAAGCCAGGTGTCTGCAAGATTCAACATTGTCCGAATGACCATTTGTT
1461209	1461259	+	NC_002662	1460977	1461681	-	rgrB	GntR family transcription regulator	TTTGAAAGGAATGCTTGCCACTTCA	0.804112	PL6	CTTTTTTATCAAAAGATTTGACCAATTTGAAAGGAATGCTTGCCACTTCA
642018	642068	+	NC_002662	640780	643764	+	hsdR	type I restriction enzyme R protein	CTCCTAATTTTTATAGTGACGAGAT	0.821405	PL6	ACGACTTGGTTTGGGTTTACAGGAACTCCTAATTTTTATAGTGACGAGAT
447436	447486	+	NC_002662	447239	448369	-	pi101	integrase	ATATTTCTTAGCTGTTTATTGAGTG	0.946917	PL6	TTTTTTAAATCCAAGTTTTTTACACATATTTCTTAGCTGTTTATTGAGTG
942838	942888	+	NC_002662	941343	944231	+	tagZ	teichoic acid biosynthesis protein	GTTGGATTATCGAATGCACAAGTAT	0.985407	PL6	TTCAGGTGATAAGCCGCGTCCTAAAGTTGGATTATCGAATGCACAAGTAT
1545611	1545661	+	NC_002662	1544945	1546426	-	xynT	xyloside transporter	TCTTTAATTCAAGGAAGAGGTCAGT	1.0027	PL6	CCTAGAATCACAAGTGGACGATTGTTCTTTAATTCAAGGAAGAGGTCAGT
1356388	1356438	+	NC_002662	1355989	1357158	-	sbcD	exonuclease	TTGACGCTTCTTTGGTATTAAATTT	1.02669	PL6	TCAACAACAAAGATTCCTTTTTGTGTTGACGCTTCTTTGGTATTAAATTT
2096799	2096849	+	NC_002662	2096286	2096909	-	yujD	ABC transporter ATP binding protein	CTTTCCCAGCTTCAAAGGTTAATTT	1.05681	PL6	CCTGATTGACCAATAATGGCATAAACTTTCCCAGCTTCAAAGGTTAATTT
1835184	1835234	+	NC_002662	1834855	1835784	-	ysdB	ABC transporter ATP binding protein	TCACTCATATTATGGTTAGAGAAAA	1.06239	PL6	CAAATGGTCAGATAAAAGCTCAACATCACTCATATTATGGTTAGAGAAAA
635645	635695	+							CTACACAGAGCACAGTAAGAAATTT	1.0688	PL6	AAAGACACAGCTGAAACAAAAAGTACTACACAGAGCACAGTAAGAAATTT
900206	900256	+							TAAGAAGACTAATAATAAAAATAAA	1.09725	PL6	CTCCTTTTTTTGAATTAACTTTTTTTAAGAAGACTAATAATAAAAATAAA
953241	953291	+	NC_002662	952957	954069	+	tagB	teichoic acid biosynthesis protein B	TCCCACACCGTAAGAATGTTAAAGT	1.13797	PL6	TACAATAATTTTGTTGTTTCCAAGTTCCCACACCGTAAGAATGTTAAAGT
1052287	1052337	+	NC_002662	1052034	1052483	+	pi228	prophage pi2 protein 28	TGGTTCTTGAGAGATTATCCTAAGT	1.18902	PL6	GACTGCCACTGTCGTCCATCACGTTTGGTTCTTGAGAGATTATCCTAAGT
751026	751076	+							TTTTCTGTCCTATGTTAAAATAGAG	1.19097	PL6	TGACAAATCGGTGATTCTTTAAGTTTTTTCTGTCCTATGTTAAAATAGAG
1126793	1126843	+	NC_002662	1126413	1127849	+	ylcD	hypothetical protein	TACCTATAAGTGAAATAGAAAATAC	1.22221	PL6	AGTGTTTCTTTATCGTCGTCGTCACTACCTATAAGTGAAATAGAAAATAC
738243	738293	+	NC_002662	738136	739347	-	menF	menaquinone-specific isochorismate synthase	ACAATCATTGTGCCATTTCCTTTGC	1.24285	PL6	CACAATCAAAGCCGAACGAATCCCGACAATCATTGTGCCATTTCCTTTGC
992924	992974	+	NC_002662	992452	993327	+	yjjC	ABC transporter ATP-binding protein	GCCGTTTTTCAAGAAGAAGTAAAAG	1.30476	PL6	GAGTGGTTTGGATCCACTTATGGAAGCCGTTTTTCAAGAAGAAGTAAAAG
851404	851454	+	NC_002662	851038	851820	-	yifA	hypothetical protein	CAACGACTTGCAAATGAGGGTGGCG	1.36362	PL6	GCATAACCGTCAGTTTCTTCTAAGCCAACGACTTGCAAATGAGGGTGGCG
1785360	1785410	+	NC_002662	1784890	1785876	-	coiA	CoiA	TAATAGAAACCTCTATTTTCTGAAA	1.37003	PL6	CTGAGCTTTGAAATCTAACTCCCAATAATAGAAACCTCTATTTTCTGAAA
1504296	1504346	+	NC_002662	1504320	1504997	-	ypaD	hypothetical protein	CTAAAATCCGACCAATAAAATAATG	1.40908	PL6	TTTAACTAAGCCTAAATTCATTAACCTAAAATCCGACCAATAAAATAATG
1013750	1013800	+	NC_002662	1013398	1014300	-	ykbB	hypothetical protein	TTGGTTGGCACTAGATACAATATAC	1.4643	PL6	TAAGTTGTTCAAGTAGTAGAGTATTTTGGTTGGCACTAGATACAATATAC
949686	949736	+							AAAGTCAAAAATGAGGAGAAAAAAG	1.6615	PL6	TTCGTAGGGCGTTAGCTTTAAATAGAAAGTCAAAAATGAGGAGAAAAAAG
2156705	2156755	+	NC_002662	2156649	2157203	-	yvfC	hypothetical protein	CGAAGTCCTTTTAAATAAGCTACCT	1.84447	PL6	CATTAGAGCATTTTTCTCCAATCTCCGAAGTCCTTTTAAATAAGCTACCT
1285183	1285233	+	NC_002662	1285025	1285675	-	ymiA	metalloregulator	TAGGTCTGTTCAACTTGTGCCTCAT	1.97807	PL6	TTCTTCTTCTATCAGAGTAACATGATAGGTCTGTTCAACTTGTGCCTCAT
1489371	1489421	+							ATTTAAATGCAAAATAGAAAAAATC	1.98504	PL6	AGAACTATTCAAATAGCTCTTTTATATTTAAATGCAAAATAGAAAAAATC
1223850	1223900	+	NC_002662	1223254	1224267	+	ymcF	hypothetical protein	TTACTGATCGAAATCAACTCCAATT	2.35879	PL6	CAAAATTATAGTCCTTATCCCTTTTTTACTGATCGAAATCAACTCCAATT
2132766	2132816	+	NC_002662	2132812	2133594	+	yvdC	hypothetical protein	TACTATGCTATAATATTGACATGTT	2.46979	PL6	AATATTTTCTTCTGCTGACAGCTATTACTATGCTATAATATTGACATGTT
1682800	1682850	+	NC_002662	1682565	1683536	-	rbsB	ribose ABC transporter substrate binding protein	ATTTTGCGCAAAGATTGCTTGGACG	2.4737	PL6	TAGCTGCTCCCAGTGCCATTTCATCATTTTGCGCAAAGATTGCTTGGACG
481657	481707	+	NC_002662	477520	481842	+	pi146	prophage pi1 protein 46	TGTTTCTGGATTTGATACTTTAGGG	2.52251	PL6	GTACTATGTCCAGTAAATTTAGTGGTGTTTCTGGATTTGATACTTTAGGG
623692	623742	+	NC_002662	623557	624117	+	rpoE	DNA-directed RNA polymerase subunit delta	TATTTCTCGTTTTTATACAGAAATC	2.73309	PL6	AATCAGATGATGAAATTAAAGCTAGTATTTCTCGTTTTTATACAGAAATC
1510654	1510704	+	NC_002662	1509166	1510962	-	dxsA	1-deoxy-D-xylulose-5-phosphate synthase	ATTTGTCTTTGTCAGTAAAAAATTC	2.79194	PL6	TCTGTATAGCCTGTTGTTCCAGAAAATTTGTCTTTGTCAGTAAAAAATTC
1327252	1327302	+	NC_002662	1326914	1327741	-	gadR	positive regulator	TTGACATTGAGATAATCAGATACAA	3.03683	PL6	GTTAAAAAGCAACAATTCTAATTGATTGACATTGAGATAATCAGATACAA
765356	765406	+	NC_002662	764114	767653	+	yhgD	hypothetical protein	TTCAACAAGCCCAGATAATAATACT	3.08982	PL6	TTGGTGCGGCTTTAACTGCTCCAAGTTCAACAAGCCCAGATAATAATACT
105473	105523	+	NC_002662	105274	106023	+	rsmE	16S ribosomal RNA methyltransferase RsmE	CCTGTTCAAATTACAGTAGCTGTAG	3.11297	PL6	ATTACTGACAGAGTCCTCAGAATTGCCTGTTCAAATTACAGTAGCTGTAG
1906085	1906135	+	NC_002662	1905095	1906894	-	oppA	oligopeptide ABC trasporter substrate binding protein	TTGGGACATACTTAATAGATTCACC	3.17796	PL6	GGTTTTTCACCCCAATAGTAAGGATTTGGGACATACTTAATAGATTCACC
250316	250366	+	NC_002662	249968	250612	+	ycfA	transcription regulator	CTTGATGCTGGGACAAATGCTTGTT	3.19609	PL6	CCGATAAAAATATAAATGTGATTCGCTTGATGCTGGGACAAATGCTTGTT
1840805	1840855	+	NC_002662	1840680	1841246	-	yseA	hypothetical protein	ATTGCTCCGACTAGATCAACAAAAA	3.21394	PL6	AATATTAGATTGAATAGATAGCCAGATTGCTCCGACTAGATCAACAAAAA
2324760	2324810	+	NC_002662	2320669	2324976	-	yxcA	hypothetical protein	GTAATGGCTAGTTCTAGATTTAAAT	3.52409	PL6	CGCAAGTCCCATTCCTCCTGAGCCGGTAATGGCTAGTTCTAGATTTAAAT
1592834	1592884	+	NC_002662	1592842	1593774	-	pydA	dihydroorotate dehydrogenase 1A	ATGGAAATCAGCAATTGATTGATAA	4.60963	PL6	TTTTTTATAATGATTTTAATTTTCCATGGAAATCAGCAATTGATTGATAA
2062264	2062314	+	NC_002662	2061728	2062744	-	galM	aldose 1-epimerase	TTCCACTTATTGTCATCATCAAAAG	4.74435	PL6	ATCAGAAATGGCCTCATAATGAATTTTCCACTTATTGTCATCATCAAAAG
1502491	1502541	+	NC_002662	1502317	1503384	-	rmaC	transcription regulator	CTGCCAAACTTGAGTCAATTTTGAC	4.9354	PL6	CTTGCCACCAACATCAATTGCATTGCTGCCAAACTTGAGTCAATTTTGAC
1580176	1580226	+	NC_002662	1579914	1580663	-	ypiA	oxidoreductase	ACCACCATTGGGATATGCTTTTAGG	5.06175	PL6	CCGCCCATTTTGTTGCCCCATAAACACCACCATTGGGATATGCTTTTAGG
246465	246515	+	NC_002662	245692	246687	+	dhaL	dihydroxyacetone kinase subunit DhaK	CACTAATGGAGCAATTCATTTTTAT	5.16858	PL6	CTTGTAAATGGTATGGGAGCGACGCCACTAATGGAGCAATTCATTTTTAT
817017	817067	+	NC_002662	816609	817787	+	yibE	hypothetical protein	ACTCGTTTTATTTATTGGTTTTGTC	5.67815	PL6	AAAGGGATGCACTAATTGTTGGACTACTCGTTTTATTTATTGGTTTTGTC
629823	629848	-	NC_002662	629799	632246	+	clpC	ATP-dependent protease ATP-binding subunit	CACCAACGCTTGACCGAATTTTAGA	0.1705	PL7	TTGGTGAGCATACTCTTCCGCTTTTTCTAAAATTCGGTCAAGCGTTGGTG
261549	261574	-	NC_002662	261004	261696	+	ycgA	ABC transporter ATP binding protein	GTTGGAACTATTTATTTCATGTTGA	0.219889	PL7	ACGAGTGCCAACTGCCAAGAGATGGTCAACATGAAATAAATAGTTCCAAC
1285183	1285233	+	NC_002662	1285025	1285675	-	ymiA	metalloregulator	TAGGTCTGTTCAACTTGTGCCTCAT	0.228478	PL7	TTCTTCTTCTATCAGAGTAACATGATAGGTCTGTTCAACTTGTGCCTCAT
1019817	1019842	-	NC_002662	1019770	1020378	+	ykcA	hypothetical protein	ATCATTTTTATTGTTTTTGTATTAT	0.234491	PL7	TTTCGGTATCCATATCCACTAATTAATAATACAAAAACAATAAAAATGAT
626311	626336	-	NC_002662	625972	626439	+	greA	transcription elongation factor GreA	ATCCATTTTCAGGAAAAATTTCTAA	0.33241	PL7	CAAAACTCGAGCAATTGGTGATTCATTAGAAATTTTTCCTGAAAATGGAT
1461209	1461259	+	NC_002662	1460977	1461681	-	rgrB	GntR family transcription regulator	TTTGAAAGGAATGCTTGCCACTTCA	0.46211	PL7	CTTTTTTATCAAAAGATTTGACCAATTTGAAAGGAATGCTTGCCACTTCA
286800	286850	+	NC_002662	286731	287171	+	yciD	hypothetical protein	CCTACGGACAACTGGTGGTCGTTTC	0.611136	PL7	ACCACGAAGCAAAATGGAATCAACGCCTACGGACAACTGGTGGTCGTTTC
171652	171702	+	NC_002662	170982	172319	-	dinF	DinF	TTTTCGTTTGATGTGCCAAAAAAGA	0.612854	PL7	TTTTTGAAATTTGAAATTCGGGAACTTTTCGTTTGATGTGCCAAAAAAGA
892662	892687	-	NC_002662	891698	892684	+	mraY	phospho-N-acetylmuramoyl-pentapeptide-transferase	GCTTTGTATTTACTTTGCTTTTTAA	0.642487	PL7	ACCATTCTGTCAGTAAATTTATTAATTAAAAAGCAAAGTAAATACAAAGC
1557665	1557715	+	NC_002662	1556660	1558045	+	ypfE	transport protein	AAGTCTTAGTCTTTTTAGTCAAATT	0.660955	PL7	TGCCGGGCTTTATTCTGGGAGCTCTAAGTCTTAGTCTTTTTAGTCAAATT
1230385	1230410	-	NC_002662	1229867	1230724	+	hisZ	ATP phosphoribosyltransferase regulatory subunit	TTTATTACTAATGAGTTATCAAGGT	0.706479	PL7	TTTGTATTTGTCACTAAATTTTCCAACCTTGATAACTCATTAGTAATAAA
718536	718586	+	NC_002662	718331	718939	-	yhbH	hypothetical protein	CCAAATATAAATCATCACGATAAAG	0.708626	PL7	CGGTCATATAACTATATGCAAATCCCCAAATATAAATCATCACGATAAAG
2122069	2122094	-	NC_002662	2120590	2123691	-	snf	SWI%2FSNF family helicase	ACATGTAAACTGCTTCCTTGAATAA	0.777341	PL7	TTAAACGAACTTGACGACCAATTTGTTATTCAAGGAAGCAGTTTACATGT
1235039	1235064	-	NC_002662	1234887	1235492	+	hisH	imidazole glycerol phosphate synthase subunit HisH	CCTACAGCAATGAATAATCTAAAAA	0.790655	PL7	TGTATAAGTTCAATCAAATTAAACTTTTTTAGATTATTCATTGCTGTAGG
750541	750591	+	NC_002662	750333	750998	+	yhfA	hypothetical protein	AATCATCCGATGCCTTATGCAGAAC	0.812987	PL7	AGAAGACTATGAGCAATTCAAAGAAAATCATCCGATGCCTTATGCAGAAC
1643216	1643241	-	NC_002662	1642665	1643498	-	yqeD	hypothetical protein	CGAATAATTATCATATAAATCTCCC	0.82673	PL7	AAAATCCTGATTTTATTATTTTCTCGGGAGATTTATATGATAATTATTCG
260964	261014	+	NC_002662	259172	261004	+	ycfI	ABC transporter ATP binding protein	GGAGGTGATGACCAATGATGAGAGG	0.845627	PL7	TTCAATTGCACATTTGACCGCCAGAGGAGGTGATGACCAATGATGAGAGG
1265352	1265377	-	NC_002662	1264589	1265515	-	ceo	N5-carboxyethyl-ornithine synthase	AAATATGACATCCTTTATCAATGTA	0.849063	PL7	ATTTTTAGATATTGATGATCAAGAATACATTGATAAAGGATGTCATATTT
2025122	2025172	+	NC_002662	2024436	2025632	+	ps316	integrase	TGGCCTTATCATGGTCTGATATTAA	0.852069	PL7	TCTGGTTTGCGTATTGGCGAAGCTATGGCCTTATCATGGTCTGATATTAA
1132851	1132876	-	NC_002662	1132286	1132912	+	yldA	hypothetical protein	GTTAGTCTTTATTTGTTGGAGAGTT	0.866671	PL7	GAACTTCTTTTGAAATGTCGTTCAGAACTCTCCAACAAATAAAGACTAAC
37942	37967	-	NC_002662	37667	39292	-	ps105	DNA primase	GACGAACTCCTCAAACATATCATTT	0.89974	PL7	GCAATGACAATGTATTGGCTTTTGTAAATGATATGTTTGAGGAGTTCGTC
1013737	1013762	-	NC_002662	1013398	1014300	-	ykbB	hypothetical protein	ATACTTTTTGTTTTAAGTTGTTCAA	0.90833	PL7	AGTGCCAACCAAAATACTCTACTACTTGAACAACTTAAAACAAAAAGTAT
994132	994157	-	NC_002662	993341	994960	+	yjjD	ABC transporter permease protein	CTAGAGCTTAAAAGAGATGTGGGAG	0.919496	PL7	GCCTTTCTTTCGGGAAAATACCCCACTCCCACATCTCTTTTAAGCTCTAG
1557938	1557988	+	NC_002662	1556660	1558045	+	ypfE	transport protein	AACTGCCTTCCATCATACTTTCTAC	0.937534	PL7	GACTTTCTCCTTTACAAGCGAATCTAACTGCCTTCCATCATACTTTCTAC
1326462	1326487	-	NC_002662	1325259	1326767	-	gadC	glutamate-gamma-aminobutyrate	AAATAGATCATAGTGACAAAGCCAA	0.946552	PL7	TTTTTTCAGTGGTTTCAAATTACAGTTGGCTTTGTCACTATGATCTATTT
925816	925866	+	NC_002662	924977	925906	+	yjcD	hypothetical protein	TTGAATTACTAGGAATTGTTATGGT	0.984346	PL7	TTATTTGGCTTGAAATTAACCCCACTTGAATTACTAGGAATTGTTATGGT
453596	453621	-	NC_002662	453010	453813	+	recT	recombinase	TGCCCCAGCATCTATTGAATCAAAA	1.00797	PL7	CTTCTGTGATTGCCGTTTGAATCATTTTTGATTCAATAGATGCTGGGGCA
1235206	1235256	+	NC_002662	1234887	1235492	+	hisH	imidazole glycerol phosphate synthase subunit HisH	ATTCCGCATATGGGATGGAATCAAT	1.01269	PL7	GATTCCAATCAAAACTAATGAGAAAATTCCGCATATGGGATGGAATCAAT
1804623	1804673	+	NC_002662	1803997	1804869	-	kinG	sensor protein kinase	TTGTCTTTCACTACTCTCTCAATAG	1.02815	PL7	TTCTAACTTTTTTTGCAACTCTTCGTTGTCTTTCACTACTCTCTCAATAG
972466	972516	+	NC_002662	972337	972597	+	yjhC	hypothetical protein	TAGTGATTTTTCAGCCTTTCAAGCA	1.06079	PL7	TGATGATGGTAGTTGAAACACAAAATAGTGATTTTTCAGCCTTTCAAGCA
519811	519836	-	NC_002662	519676	520482	+	yfcA	ABC transporter ATP binding protein	TTAATGGAAATGTCAAGGCTTCTTC	1.0711	PL7	CATTTTGCCATATTCAATTTTTCCTGAAGAAGCCTTGACATTTCCATTAA
308775	308800	-	NC_002662	308509	308856	+	ydaF	hypothetical protein	CGACTTGCTTTTGAATCTTGGTCTA	1.07883	PL7	AAATTTTCAATAATTTCATCGACTCTAGACCAAGATTCAAAAGCAAGTCG
1242111	1242136	-	NC_002662	1241356	1242315	+	leuB	3-isopropylmalate dehydrogenase	GGAGTGATGCCTTCGAGTTCGCATG	1.12178	PL7	TCATAGAGTGCTAAACCGTTAAATCCATGCGAACTCGAAGGCATCACTCC
1354657	1354707	+	NC_002662	1352846	1355983	-	sbcC	ATP-dependent dsDNA exonuclease	ATAACATCATCTTGAAGAGTTGAAA	1.12693	PL7	TTTATTAATAAAGTAATCATCAGAAATAACATCATCTTGAAGAGTTGAAA
926094	926119	-	NC_002662	925990	927078	+	yjcE	hypothetical protein	CAGGAATCTATCAATTCTGAAAGTT	1.13724	PL7	AATAAACTTAAAATAATATGGCGCAAACTTTCAGAATTGATAGATTCCTG
477577	477602	-	NC_002662	477520	481842	+	pi146	prophage pi1 protein 46	TACCGATGCTACCTTCTTTTTTCAA	1.19951	PL7	GTCTTTATACCGATGCCAATTATCATTGAAAAAAGAAGGTAGCATCGGTA
1563451	1563501	+	NC_002662	1563124	1564710	-	ypgD	ABC transporter ATP binding and permease protein	TTTCCTTAAAAAGATAGGGAAATTG	1.20638	PL7	CCTAAAGTCAAATTTTCTTCTACTGTTTCCTTAAAAAGATAGGGAAATTG
89509	89534	-	NC_002662	89117	89824	+	yaiH	hypothetical protein	GTATTTCCTTTTGTTCAATTTATTA	1.22743	PL7	AAAATTGGTGCACAAATAGCAAAACTAATAAATTGAACAAAAGGAAATAC
901324	901349	-	NC_002662	901102	901830	+	pnuC2	nicotinamide mononucleotide transporter	CTTTTGGTTATATCTATATTAACTG	1.24289	PL7	AACAGAGGCATAGTGACCAGCAGTCCAGTTAATATAGATATAACCAAAAG
385492	385542	+	NC_002662	384568	385968	+	ydiC	efflux pump antibiotic resistance protein	AGGTTCGGCAGCAGATAAAATGGAT	1.25921	PL7	CTATGCTGATTGCTAGCCCTTTAGCAGGTTCGGCAGCAGATAAAATGGAT
2179898	2179923	-	NC_002662	2179584	2180216	-	yviA	hypothetical protein	ATTTACTCTCACTTTTCCATCTTGA	1.26007	PL7	TTGATGGTAAACCATTGACTCTGATTCAAGATGGAAAAGTGAGAGTAAAT
1041299	1041324	-	NC_002662	1041119	1041310	+	L200033	hypothetical protein	TTTTAGATTACTAGGGTGTTTCTTC	1.28626	PL7	TAAAACTTCAGCAATTGTTTCGTTAGAAGAAACACCCTAGTAATCTAAAA
676962	676987	-	NC_002662	676147	678900	+	pacL	cation-transporting ATPase	TTTGGATTAATCAGTTCTGGAGAAT	1.29657	PL7	ACTGAAGTAATTGAGTTAATTGAAAATTCTCCAGAACTGATTAATCCAAA
379321	379346	-	NC_002662	378449	379441	+	ydhF	hypothetical protein	GGTTTACGACTAAATTTGGTTGAAT	1.29829	PL7	AGTAATTTTTTTCCTGCTTTTATAAATTCAACCAAATTTAGTCGTAAACC
1563666	1563716	+	NC_002662	1563124	1564710	-	ypgD	ABC transporter ATP binding and permease protein	TCAATTTTTTGCCCATCAGGAAATG	1.34038	PL7	TTTTTCAATGACAATTTCTGGATACTCAATTTTTTGCCCATCAGGAAATG
1347308	1347333	-	NC_002662	1346576	1348459	-	pabB	para-aminobenzoate synthase component I	ACGATGTTCATATCCAAATCCATTT	1.34209	PL7	GGGATGCAGGGTTGGTTAAGTCGAGAAATGGATTTGGATATGAACATCGT
518547	518572	-	NC_002662	518499	519005	+	ogt	6-O-methylguanine-DNA methyltransferase	TAAGTGATGAAACTTATTTATTAGG	1.37173	PL7	GTATTTTTGCTCTTTAAACCACACTCCTAATAAATAAGTTTCATCACTTA
15247	15272	-	NC_002662	13281	15269	+	yabD	hypothetical protein	TTTGAATGTCTTGAAAGGAGAATAG	1.38762	PL7	TGTCAGTTCTTCAATCTCAATCATTCTATTCTCCTTTCAAGACATTCAAA
1585163	1585188	-	NC_002662	1584830	1585399	-	ypiH	hypothetical protein	ATAAGCCACATTAATAGTACAACTA	1.39964	PL7	ATGATTAACCCTGAAAATAAATTTATAGTTGTACTATTAATGTGGCTTAT
2202641	2202666	-	NC_002662	2202409	2202885	-	rlmH	rRNA large subunit methyltransferase	ATTTTCCTTGAATGGCTAAAATCGC	1.43486	PL7	ACGGATTCAAGCAGGAGATCAGTTAGCGATTTTAGCCATTCAAGGAAAAT
1474393	1474443	+	NC_002662	1472732	1474450	-	busAB	betaine ABC transporter permease and substrate binding protein	ATGGGTACTTGTCCAATAGCTAAAT	1.44774	PL7	TGTTGCCGATGACACCCAGTTTGCTATGGGTACTTGTCCAATAGCTAAAT
1129178	1129228	+	NC_002662	1128168	1129409	+	ylcF	hypothetical protein	CATTTATTATTCAGTTAAAAATTTG	1.4675	PL7	AGCCCTCAAGTTCCGATTACTTATCCATTTATTATTCAGTTAAAAATTTG
1508988	1509013	-	NC_002662	1508326	1509054	+	ypaI	oxidoreductase	ATTTATGATATGCCTCAAACGGTCA	1.54781	PL7	GCAGCAATATCAATTTCTCTGATGTTGACCGTTTGAGGCATATCATAAAT
2187680	2187730	+	NC_002662	2187129	2188199	-	comGB	ComGB	CTGCCACTATTGAGTTGTGGTAGTA	1.62769	PL7	ATTAATCAATAGAGTAGCAAAGTTACTGCCACTATTGAGTTGTGGTAGTA
1354454	1354479	-	NC_002662	1352846	1355983	-	sbcC	ATP-dependent dsDNA exonuclease	ATCAAGCGTCTTCTACCTTTTAATT	1.65088	PL7	AAGGCTAAATTTGCTTATAATGAAAAATTAAAAGGTAGAAGACGCTTGAT
1345683	1345733	+	NC_002662	1345634	1345954	-	yneG	hypothetical protein	TTCCACCGTTGGATAGTCACCAATC	1.65088	PL7	TTAAGCCCGTGATTTCTGTCAAATCTTCCACCGTTGGATAGTCACCAATC
804485	804535	+	NC_002662	804041	805060	+	argC	N-acetyl-gamma-glutamyl-phosphate reductase	TCCGTTAGTTAAAAATAAGATGATT	1.82868	PL7	CAACAGCCACACTACTTGCACTTTATCCGTTAGTTAAAAATAAGATGATT
1997998	1998048	+	NC_002662	1997809	1998366	-	ytjF	hypothetical protein	AAACAGGTAAGGCTTCAATTGAAAT	1.84071	PL7	CCATATTTTCTGTGATGATGTCCAAAAACAGGTAAGGCTTCAATTGAAAT
357962	357987	-	NC_002662	357841	358656	+	mutM	formamidopyrimidine-DNA glycosylase	GAAAAAAGAATTGACAGGAAAAACC	2.36638	PL7	TTCCGCGACGTGAAATGCCATGAATGGTTTTTCCTGTCAATTCTTTTTTC
503595	503620	-	NC_002662	502726	503871	-	ps201	integrase	AAAAGAACTTTGAAGAGCACTAATG	2.48148	PL7	ATAAAAAATCCATAAAACAATCCTCCATTAGTGCTCTTCAAAGTTCTTTT
1150061	1150111	+	NC_002662	1149436	1150404	+	pacA	penicillin acylase	TCAGTAAAAAATGATAATCCTAACC	2.56007	PL7	TAGTAATTCATCATTAGAAAATCTGTCAGTAAAAAATGATAATCCTAACC
92235	92285	+	NC_002662	92203	92805	-	yajF	hypothetical protein	GGTAGATAAATAAGAAAAACCCAGC	2.96721	PL7	GATAAACGTTACCGCCAAACTCATAGGTAGATAAATAAGAAAAACCCAGC
85958	85983	-	NC_002662	84738	86156	+	lcnD	lactococcin A ABC transporter permease protein	ACTGGTATCATTAAACAAATTGATA	3.27428	PL7	CCCTCTTTAAAGGCGGTTGGGGCGCTATCAATTTGTTTAATGATACCAGT
1483378	1483403	-	NC_002662	1483352	1484296	-	yoiB	hypothetical protein	TTTAAAACCATCAGTTTCAATTCCA	3.34772	PL7	GTGCCAATCCTCAAAACGAATGGCATGGAATTGAAACTGATGGTTTTAAA
187969	187994	-	NC_002662	187459	188361	+	ybiG	1%2C4-dihydroxy-2-naphthoate octaprenyltransferase	CATTTGCGAATCTGGCAACAACTTT	3.78922	PL7	TAATGTATTAGGTAAAGCAATCAAGAAAGTTGTTGCCAGATTCGCAAATG
1161535	1161585	+	NC_002662	1160360	1161661	+	pbuX	xanthine%2Furacil permease	TTGTTTCTAATGGGATTGTGATGAG	4.30587	PL7	GCACTTCCAAGCTTTATTCAACCTTTTGTTTCTAATGGGATTGTGATGAG
422821	422846	-	NC_002662	422156	423589	+	celA	6-phospho-beta-glucosidase	GTTGTCGCTCTGGGACATAAAATCA	4.39434	PL7	ATACATCCAATTTGGAAATCTGGATTGATTTTATGTCCCAGAGCGACAAC
2138974	2138999	-	NC_002662	2138767	2139897	-	yvdG	pyridine nucleotide-disulfide oxidoreductase	TCTTGAACAACTTTAGACTTAACAA	4.41195	PL7	TTATTTAAGATGGCTGCGGCACCAATTGTTAAGTCTAAAGTTGTTCAAGA
126109	126134	-	NC_002662	125152	126312	+	blt	multidrug efflux transporter	TTTCAAAGCATGCGGGCAATCGGCA	5.45384	PL7	TGAGTTCAAACCATTGATTGCCCCTTGCCGATTGCCCGCATGCTTTGAAA
1379395	1379445	+	NC_002662	1379270	1379797	+	ynhI	hypothetical protein	CTTTAAGATGGCGACAAGTTTGGGT	0.518402	PL8	TTGGTGATGATTATTGCAGTTTTCACTTTAAGATGGCGACAAGTTTGGGT
1587940	1587990	+	NC_002662	1587919	1590348	-	ypiL	hypothetical protein	CAAGAGCCGCACCTATTCCAATTCC	0.617921	PL8	TCGTAAATAAAATCAAAACCAACACCAAGAGCCGCACCTATTCCAATTCC
1802406	1802456	+	NC_002662	1801517	1802806	-	aroA	3-phosphoshikimate 1-carboxyvinyltransferase	TACACGATCCATTGGTCTTTTTGAT	0.657728	PL8	CCCCCATCAATTGTAAAGGAGTTGCTACACGATCCATTGGTCTTTTTGAT
1088907	1088957	+	NC_002662	1088881	1089285	+	ykiH	hypothetical protein	AGTTGGTCAAAGAAATACATCAGGG	0.660442	PL8	AGAATTAAAATTGACCAGCAAGAAGAGTTGGTCAAAGAAATACATCAGGG
1244218	1244268	+	NC_002662	1242879	1244258	+	leuC	isopropylmalate isomerase large subunit	ACGCTCGTAACAGATTAGTCTGTAG	0.793435	PL8	CGCTGGTAAATTTGTAGATGTTAGAACGCTCGTAACAGATTAGTCTGTAG
797557	797607	+	NC_002662	797389	797949	-	yhjG	acetyl transferase	CCAAAAGACATTCAGTAGCTTCTGG	0.798864	PL8	ACTTCTAATTTATCGAAAGAAAGCGCCAAAAGACATTCAGTAGCTTCTGG
1486813	1486863	+	NC_002662	1484515	1488837	-	yoiC	hypothetical protein	CAATCGCATCAATCAGGTTTTGAGG	0.803387	PL8	CCAAGGTTAAAGTTTGACAATCCAGCAATCGCATCAATCAGGTTTTGAGG
2209348	2209398	+	NC_002662	2208631	2209632	+	ywaI	hypothetical protein	AGAAAGTAAAAATATTGATATCAGC	0.840481	PL8	AAGAACAAACAGAGCGATTAATCAAAGAAAGTAAAAATATTGATATCAGC
377782	377807	-	NC_002662	377470	378285	-	rlrG	LysR family transcription regulator	CCAGCAAGAACGAGTTCATCTTTAA	0.843195	PL8	GAAACCATCGAAACTTTCCCACTTTTTAAAGATGAACTCGTTCTTGCTGG
1022679	1022704	-	NC_002662	1022028	1023113	+	ribG	riboflavin-specific deaminase	TCATTTGTGATACTCATTTAAGAAG	0.845004	PL8	GGAAACAATCTTGGAAGCCAAAGGACTTCTTAAATGAGTATCACAAATGA
1943256	1943306	+	NC_002662	1942348	1943463	-	yteB	hypothetical protein	GCCAATTGATACCATTTTTTATTTC	0.855861	PL8	TTCAAAAAAAGCTGCACCATCTTTTGCCAATTGATACCATTTTTTATTTC
936256	936306	+	NC_002662	935988	936893	+	tagL	exopolysaccharide biosynthesis protein	GATCTCTCAGATGGTAACTTTAAAA	0.85767	PL8	TCAAGGATCCGGAAAAAAATTTACAGATCTCTCAGATGGTAACTTTAAAA
225389	225439	+	NC_002662	224764	226005	+	hflX	hypothetical protein	GCTTTAGTTGGGCTTGATAAAGAAC	0.885716	PL8	TGCCGGAAAATCCAGCATTATGAATGCTTTAGTTGGGCTTGATAAAGAAC
581447	581472	-	NC_002662	580089	581552	-	umuC	UmuC	AACGCACTCAATAGAAGCGTAATTT	0.902001	PL8	CTATCCTTTTTGAAGATGTCAAATCAAATTACGCTTCTATTGAGTGCGTT
462083	462108	-	NC_002662	462041	462436	+	pi129	prophage pi1 protein 29	CTTCAGCGCTTATCGGACTATCAGC	0.914667	PL8	GCTCACTTTATCAGCTTGTGAACAGGCTGATAGTCCGATAAGCGCTGAAG
2138824	2138874	+	NC_002662	2138767	2139897	-	yvdG	pyridine nucleotide-disulfide oxidoreductase	GCGTATGCATTTTCATAGCCAAACT	0.919191	PL8	ATTTGGTCGCGTAAAATTTGATAGGGCGTATGCATTTTCATAGCCAAACT
2268109	2268134	-	NC_002662	2267579	2268523	-	tra983O	transposase of IS983O	GAAAAGATGATGACGCTTGGCTTCT	0.924619	PL8	ACAATTGGGTCAACTGGGGCTGGTTAGAAGCCAAGCGTCATCATCTTTTC
318007	318032	-	NC_002662	317479	318336	+	plpA	outer membrane lipoprotein precursor	AAGATATTAATTCAAATCCAAAAAA	0.939999	PL8	CGCATCTAATTCTTTAATGACCAAATTTTTTGGATTTGAATTAATATCTT
1111306	1111356	+	NC_002662	1110709	1111407	+	ylbA	ABC transporter ATP-binding protein	CATTCAAATGCATGATGGAAAAATT	0.942713	PL8	CAATTGCTCCAATTGCCAACCGTGTCATTCAAATGCATGATGGAAAAATT
698008	698058	+	NC_002662	697145	698281	+	glgD	glucose-1-phosphate adenylyltransferase	TAGGTTCTGGTTGTATTATCAATGG	0.956284	PL8	AATAGTAAAGTGGAGAATAGTCAATTAGGTTCTGGTTGTATTATCAATGG
839348	839373	-	NC_002662	838947	839705	+	tra904G	transposase of IS904G	CAAGATAAACTGGTGAGGGATTGCT	0.96895	PL8	TGTTCTTTCCCACAAGCTTGTAAGAAGCAATCCCTCACCAGTTTATCTTG
1831387	1831437	+	NC_002662	1830599	1832806	-	comEC	hypothetical protein	CTACAAACAATTAGGCCAGCAAAAA	0.983426	PL8	AACTGGATTTTTACAAATAAAAAAACTACAAACAATTAGGCCAGCAAAAA
2188055	2188080	-	NC_002662	2187129	2188199	-	comGB	ComGB	CAAAAGATTTCCCATCAGTTGGATA	1.00423	PL8	TAAGACTGATTAAACAAGCCAAACTTATCCAACTGATGGGAAATCTTTTG
1771152	1771177	-	NC_002662	1771132	1771890	-	pstA	phosphate transporter ATP-binding protein	ATCAGAAGTTTCTTGTTTTTCTGGA	1.01871	PL8	ATGATACGAAAAGTATTTTCTTAAATCCAGAAAAACAAGAAACTTCTGAT
1758407	1758432	-	NC_002662	1757807	1758790	-	llrH	two-component system regulator	AGCCAGACCTTTAGCGCTGAATTTG	1.02776	PL8	TGGCTTATTGTTGTTCCTTTTATGGCAAATTCAGCGCTAAAGGTCTGGCT
1659269	1659319	+	NC_002662	1658714	1661929	-	yqfG	hypothetical protein	ACTGATTATCTTCATTTTGTGGGTG	1.04495	PL8	GATTTTACTTCATCAGAAGAATTTGACTGATTATCTTCATTTTGTGGGTG
1921417	1921467	+	NC_002662	1920929	1921696	-	ytcB	hypothetical protein	ATTAATGAGTGCAATTCCCATTCCG	1.04585	PL8	TTCCATTAATTGGTCTAAAATTTCAATTAATGAGTGCAATTCCCATTCCG
527155	527180	-	NC_002662	526266	527195	-	cysM	cysteine synthase	GTCCGATTAATTCAGTAATGTTATC	1.05399	PL8	GAGCGAAAAAATGACTAAAATTTATGATAACATTACTGAATTAATCGGAC
1075914	1075964	+	NC_002662	1075600	1076397	+	ykhG	hypothetical protein	ATACTAATGAAAGCAACACCTTAGT	1.05761	PL8	GTTGCAGTTGAAACAACCAACACAAATACTAATGAAAGCAACACCTTAGT
818458	818483	-	NC_002662	817787	818545	+	yibF	hypothetical protein	CTTTTAGGAATGTTAGGGATTCTAT	1.06395	PL8	AAATAACCAGAAAGCCAAATTGCAAATAGAATCCCTAACATTCCTAAAAG
718536	718586	+	NC_002662	718331	718939	-	yhbH	hypothetical protein	CCAAATATAAATCATCACGATAAAG	1.07661	PL8	CGGTCATATAACTATATGCAAATCCCCAAATATAAATCATCACGATAAAG
2240208	2240233	-	NC_002662	2239763	2240980	-	yweA	membrane protein	CATAAACTTCAATTCCAAAAATCCT	1.07842	PL8	TTTGAGTGATAGTTTTAGAACAGCAAGGATTTTTGGAATTGAAGTTTATG
600349	600374	-	NC_002662	600267	600617	+	yfjH	hypothetical protein	CTTCGTTTCATTTATGCAGTCACAA	1.08113	PL8	CGGTCGATTCAAGAACATTTTTTCCTTGTGACTGCATAAATGAAACGAAG
460237	460262	-	NC_002662	460181	460285	+	L200018	hypothetical protein	ATTTTAACTATTGTTATTTCTTTAA	1.09561	PL8	CAATCCATATTTTGATATGCTGCGATTAAAGAAATAACAATAGTTAAAAT
265078	265103	-	NC_002662	265024	265497	-	ycgE	S-ribosylhomocysteinase	GACCATTCTTTAGCACCGAAAAGTG	1.12366	PL8	GAATGCGGAAATTACCGTAATCACTCACTTTTCGGTGCTAAAGAATGGTC
526612	526637	-	NC_002662	526266	527195	-	cysM	cysteine synthase	GATTTGCTTTTTTGAGGGCATGCGA	1.12728	PL8	GACTGGTGGAACGATAACAGGAGTTTCGCATGCCCTCAAAAAAGCAAATC
1158808	1158833	-	NC_002662	1158457	1159443	+	guaC	guanosine 5%27-monophosphate oxidoreductase	TTACAATTGATATTGCTCATGGACA	1.1517	PL8	AATCGTTTTAATAACAGAATCTGCATGTCCATGAGCAATATCAATTGTAA
1071339	1071364	-	NC_002662	1070779	1071555	+	pi252	muramidase	CAAAATATCTATGCTGCGCAGTTTG	1.15351	PL8	ACGTTTGAACCAGTCAGTGATGAATCAAACTGCGCAGCATAGATATTTTG
949406	949431	-	NC_002662	948942	949670	+	yjeF	lipopolysaccharide biosynthesis protein	GATTATTTTATATTTCCCTCTCTCT	1.15351	PL8	AGCAAAGCCATTCCTTGTCCTTCATAGAGAGAGGGAAATATAAAATAATC
940569	940594	-	NC_002662	939920	941359	+	yjeA	hypothetical protein	AGATTTATCACTCTCCATAAATGAA	1.15532	PL8	TTTGTTGATTTTTATAATTGATAATTTCATTTATGGAGAGTGATAAATCT
1341839	1341864	-	NC_002662	1341789	1342559	-	yneB	hypothetical protein	AGCCTCCCCATGTCTTGAACCGTTA	1.1698	PL8	AAATTCCAGTAGAAACTTGTCTACTTAACGGTTCAAGACATGGGGAGGCT
2186265	2186290	-	NC_002662	2186073	2186366	-	yviJ	hypothetical protein	GAACTTACGATAAAGCTGACTAGAA	1.17342	PL8	TTAATTAGTATAGCTCTACTCGCTTTTCTAGTCAGCTTTATCGTAAGTTC
725324	725374	+	NC_002662	724247	725353	+	yhcE	hypothetical protein	GAAATAAAATAAAAGTGGTGGATTC	1.17884	PL8	TTAAAAAGATTGTGGATAAAATTTGGAAATAAAATAAAAGTGGTGGATTC
1660927	1660952	-	NC_002662	1658714	1661929	-	yqfG	hypothetical protein	ATTTAAAGTATTATCTGTAACACTA	1.19965	PL8	CACTCTATCCAATATCTGAAGCGAGTAGTGTTACAGATAATACTTTAAAT
1527732	1527782	+	NC_002662	1527478	1528926	-	ypcG	sugar ABC transporter substrate binding protein	GTATAAAGAATGGCATTATTTCCTG	1.21141	PL8	CATTTCATTGGTAACCGCATCAGTTGTATAAAGAATGGCATTATTTCCTG
2170681	2170731	+	NC_002662	2170586	2170951	+	mscL	large-conductance mechanosensitive channel	CGTTAATCGGAATGTTTGTTCAAAG	1.22227	PL8	TCTTTAGTTGATAACTTGATTAATCCGTTAATCGGAATGTTTGTTCAAAG
1557856	1557881	-	NC_002662	1556660	1558045	+	ypfE	transport protein	AATGAAATGATGCAAGTAGTCAACT	1.22498	PL8	GCTGTCAAAAAGGCAATGGCAAATGAGTTGACTACTTGCATCATTTCATT
2096909	2096959	+	NC_002662	2096913	2098892	-	yujE	hypothetical protein	TGTCCATTTTCAAAATTCTTCATTT	1.25484	PL8	CTATTCTCCTTTCAAACTATTTATTTGTCCATTTTCAAAATTCTTCATTT
667627	667652	-	NC_002662	667208	668503	+	gltA	citrate synthase	GTTTCAGATATCTCGATTGAAAATG	1.25574	PL8	ATAAGTCCAAAAGATTGTTCTAAAACATTTTCAATCGAGATATCTGAAAC
676246	676271	-	NC_002662	676147	678900	+	pacL	cation-transporting ATPase	GATATGGTGAAAATAAACTTCCAGA	1.27022	PL8	TTTTAAATAGCTTTCTTCCTTTTCTTCTGGAAGTTTATTTTCACCATATC
2216404	2216429	-	NC_002662	2216168	2216983	-	tra1077G	IS1077G transposase	TAATTTAGAAACATAGTCTCTCATC	1.2856	PL8	ACTCAGATCAAGGATGGGGATACCAGATGAGAGACTATGTTTCTAAATTA
1533322	1533347	-	NC_002662	1530937	1533633	-	ypdB	sugar hydrolase	ATATTACGAACGTTTGATTCAGAAC	1.28831	PL8	ATCTTACAAGATGATTTCCTCATTAGTTCTGAATCAAACGTTCGTAATAT
1317549	1317599	+	NC_002662	1316524	1320981	-	gltB	glutamate synthase large subunit	ATTAAGCGTACAATGTGCTCTGGGT	1.29103	PL8	TCGAACTTCCTCAGCCATAAATTCCATTAAGCGTACAATGTGCTCTGGGT
1414887	1414937	+	NC_002662	1414831	1415061	+	pi302	prophage pi3 protein 02	AAACTATACTCGTTACTTTTAAAGT	1.30008	PL8	AAGAACCAAAATAATATCACGATAAAAACTATACTCGTTACTTTTAAAGT
1241727	1241752	-	NC_002662	1241356	1242315	+	leuB	3-isopropylmalate dehydrogenase	GATTTCCTAATGATTCGCGAACTGA	1.31546	PL8	TGCTGACCGAAATAGATTCCCCCTGTCAGTTCGCGAATCATTAGGAAATC
547995	548045	+	NC_002662	547458	548198	+	yfeA	transcription regulator	TATTACTGGTAACTATAAGAGTAGG	1.32269	PL8	AAAGAGATGGAAAAAAGGTTTTAGCTATTACTGGTAACTATAAGAGTAGG
300631	300656	-	NC_002662	299840	301396	+	ycjM	phosphatase	CTTGAATTAGATAATCATAAAAAAG	1.33355	PL8	TGAAGTCTAGCGTTTGAAGCCACAACTTTTTTATGATTATCTAATTCAAG
1485458	1485483	-	NC_002662	1484515	1488837	-	yoiC	hypothetical protein	CGTCTGGGTCTACTACCGTTCCTCC	1.35345	PL8	ACCAAATGGTAATATAACCCTTCCTGGAGGAACGGTAGTAGACCCAGACG
864161	864211	+	NC_002662	863576	864880	+	gshR	glutathione reductase	AATGGGGCAAGAATTTATTAATTAC	1.35888	PL8	CGAGAGTTGCTCATTTTGATGAAGAAATGGGGCAAGAATTTATTAATTAC
504662	504712	+	NC_002662	504543	504836	-	ps203	prophage ps2 protein 03	TCTACTCCAAAAAGTTGATTAATCC	1.36431	PL8	ATCTATTTGGGTAGTATATTTGTCTTCTACTCCAAAAAGTTGATTAATCC
468783	468808	-	NC_002662	468137	469447	+	pi137	capsid protein	GTATGGTCAAACAACTAAAAATGCA	1.36522	PL8	AAAGAATAGGTGTAATAACTGGAGTTGCATTTTTAGTTGTTTGACCATAC
1479578	1479628	+	NC_002662	1478373	1479890	-	yohJ	lipopolysaccharide biosynthesis protein	TCAATTCCTTCAATATGATATTTTC	1.36612	PL8	ATGTTTAATCAGTGATTCATTCGCGTCAATTCCTTCAATATGATATTTTC
991452	991477	-	NC_002662	990778	991692	+	yjjA	hypothetical protein	GCTAAATCAGTTATGGCGGCTCAAG	1.37969	PL8	AGAAATTTAATAGCATTAATTGCTTCTTGAGCCGCCATAACTGATTTAGC
1684384	1684409	-	NC_002662	1683551	1684489	-	rbsC	ribose ABC transporter permease protein	ATTTGCCGTCATAAAGTTGGGATTG	1.43397	PL8	TTTTGATGATTATCATTACATGTATCAATCCCAACTTTATGACGGCAAAT
362952	362977	-	NC_002662	362957	363334	+	ydgD	hypothetical protein	AAATATGTTAATAATCGACCAAAAT	1.46383	PL8	CCAACAAATTATCTATTTCTAATAGATTTTGGTCGATTATTAACATATTT
86706	86731	-	NC_002662	86620	87069	+	yaiE	transporter	TTTAATTCTACTTTTTATAAATTAG	1.48645	PL8	ATATCATTACTATATCTAACCAAATCTAATTTATAAAAAGTAGAATTAAA
297667	297717	+	NC_002662	297457	298194	+	phnC	phosphonate ABC transporter ATP-binding protein	ACATGTGGGAATGATTTTTCAATCC	1.55792	PL8	GAAAAGAGTTAAGAAAATTTCGGAGACATGTGGGAATGATTTTTCAATCC
1817998	1818023	-	NC_002662	1816892	1819033	+	glnP	glutamine ABC transporter permease and substrate binding protein	CTTGGTGCTAAAAACGGAACTGCTT	1.56787	PL8	GCATGGGCATTAAGATAATCAAAAGAAGCAGTTCCGTTTTTAGCACCAAG
368875	368925	+	NC_002662	368477	369304	-	ppiA	peptidyl-prolyl cis-trans isomerase	AAATCTTTGATGACACGGAAGAATT	1.59049	PL8	AGAAGGGTCACCAGATTGAATCATGAAATCTTTGATGACACGGAAGAATT
1067740	1067765	-	NC_002662	1066785	1068383	+	pi245	prophage pi2 protein 45	AAACACACAATGGGCAAAATTTGAC	1.60044	PL8	GATATTTTGAAAACCATATTGTTTTGTCAAATTTTGCCCATTGTGTGTTT
2094879	2094929	+	NC_002662	2094702	2095157	-	yujB	hypothetical protein	CAAAAGAAAAATAGACACTAAAATT	1.6312	PL8	AAACTAATGTAAAAAATAAGACTAGCAAAAGAAAAATAGACACTAAAATT
2236775	2236825	+	NC_002662	2236515	2237369	-	ywdE	transcription regulator	TGAATTGAATGATAATAATTTGATT	1.78681	PL8	TCTTATTACGATCTGTTGATTGAGATGAATTGAATGATAATAATTTGATT
993107	993132	-	NC_002662	992452	993327	+	yjjC	ABC transporter ATP-binding protein	TTTGACCAGATATCAGTATAAAGTT	1.804	PL8	AGCCAACAGCTTCTTGTTCCGTTTCAACTTTATACTGATATCTGGTCAAA
180569	180594	-	NC_002662	179668	181101	+	bglS	beta-glucosidase A	CCAGACAGCTACTAACGCATGGAAT	1.81757	PL8	CGACTCCAACTCCTCCGTCAACTGGATTCCATGCGTTAGTAGCTGTCTGG
1994825	1994850	-	NC_002662	1994165	1995325	-	ytjE	aminotransferase	CAAAGAATATATAATTTCACGGAAT	1.98675	PL8	GTTTTTGAAAAAGAAATTGTTGAAAATTCCGTGAAATTATATATTCTTTG
955760	955785	-	NC_002662	955189	956421	+	deoB	phosphopentomutase	AATTTGTGAATATGTTCGTTCAATT	2.00485	PL8	TCATGATTCCAGACCCTTCAAGGGTAATTGAACGAACATATTCACAAATT
1593171	1593221	+	NC_002662	1592842	1593774	-	pydA	dihydroorotate dehydrogenase 1A	TTGACTGAGTTAACATAAGTCAACG	2.60287	PL8	AATAAAAAGTCCATTCCCAATACTATTGACTGAGTTAACATAAGTCAACG
1340776	1340801	-	NC_002662	1340403	1340870	+	rmaF	transcription regulator	TTTTAGTGAATCCGGCGATAAAGAG	2.6101	PL8	CCATGACCTTAGTCCAAAAACTGCCCTCTTTATCGCCGGATTCACTAAAA
326224	326274	+	NC_002662	325499	326317	+	ydcF	ABC transporter permease protein	TTTTAGGAGTGGCGATTGTTGTTCT	2.63634	PL8	GATTACTTGGTTATCTTGCTTGCGCTTTTAGGAGTGGCGATTGTTGTTCT
86659	86684	-	NC_002662	86620	87069	+	yaiE	transporter	TTATCTATTCAATATTCTCTGCCAT	2.85528	PL8	AAACATGATATAAATTACTGTAACAATGGCAGAGAATATTGAATAGATAA
346341	346366	-	NC_002662	345303	346937	+	optA	oligopeptide ABC transporter substrate binding protein	CTAAAACAAATACTGGTGTAGACTT	0.184536	PL9	ATATGGTTGTGCTGCATACTTAGCAAAGTCTACACCAGTATTTGTTTTAG
1251632	1251657	-	NC_002662	1250814	1252061	+	ilvA	threonine dehydratase	TATTCAAAATTAGGAATTGTCGCCG	0.464151	PL9	GCAACAGATGTTGCACCTGCTGGTTCGGCGACAATTCCTAATTTTGAATA
973919	973969	+	NC_002662	972717	974051	+	yjhD	hypothetical protein	GTGGACTTTTCGGTGTAGCACCAGT	0.485109	PL9	AAAGAAGGCGAACAAATTGAATTTGGTGGACTTTTCGGTGTAGCACCAGT
1783950	1783975	-	NC_002662	1783022	1784824	-	pepF	oligoendopeptidase F	TTTTCTTGCGTAGTTCAATATAACG	0.520381	PL9	TCATCAACATTTGCCACTTTTACATCGTTATATTGAACTACGCAAGAAAA
646074	646124	+	NC_002662	645351	646571	+	hsdS	type I restriction enzyme specificity protein	AGATGAATTACTGGATTCAGGTAAA	0.527537	PL9	TTCTAAACGGACGAGCATATAAGCAAGATGAATTACTGGATTCAGGTAAA
2338341	2338391	+	NC_002662	2337792	2338808	+	yxdE	oxidoreductase	CGTTTTATTTTCAATAAAACTAGAT	0.582233	PL9	GCTACCAACAATCTAAAACTGCCAACGTTTTATTTTCAATAAAACTAGAT
1460897	1460922	-	NC_002662	1460604	1460963	+	yogA	hypothetical protein	GGATGTTGGATTCATTTTCAACTTC	0.638974	PL9	GCTTGCCGACGATATTTGTACTGACGAAGTTGAAAATGAATCCAACATCC
1546112	1546137	-	NC_002662	1544945	1546426	-	xynT	xyloside transporter	ACCAGAGGTATACCTGCTCTTAAAA	0.741721	PL9	AAAGCAGGAAAATATCGTCCTTGGCTTTTAAGAGCAGGTATACCTCTGGT
1048285	1048310	-	NC_002662	1047868	1048419	+	pi220	prophage pi2 protein 20	GATACTTCTTTTGGACTGGAGCAGA	0.746833	PL9	AGTGCCAATAGAATGCGTAAGTGGGTCTGCTCCAGTCCAAAAGAAGTATC
281603	281653	+	NC_002662	281456	282571	+	xynD	endo-1%2C4-beta-xylanase D	AAAAGACAAGGCCTATGATTCAAGA	0.772392	PL9	AACAAGTAGATGAGGCGAGAAATGCAAAAGACAAGGCCTATGATTCAAGA
938809	938834	-	NC_002662	937689	939086	+	tagH	teichoic acid ABC transporter ATP binding protein	GAAAAAAGTATCTCAAGCTAAAAAG	0.783638	PL9	TCTGAGTAGATGAAACTTTTGTAGTCTTTTTAGCTTGAGATACTTTTTTC
438176	438201	-	NC_002662	437921	439522	+	yedF	beta-glucoside-specific PTS system IIABC component	AGGATGTTTATGATGAAGTTGTTGA	0.791817	PL9	ATCAACTACCGCATCACCAAGTTGTTCAACAACTTCATCATAAACATCCT
872013	872038	-	NC_002662	871224	873308	-	copB	copper-potassium transporting ATPase B	GATTGAGCAATCGGGTGAGTGGAAC	0.808686	PL9	CAAATCATGGCAGCACTTGAAGGAAGTTCCACTCACCCGATTGCTCAATC
1832123	1832148	-	NC_002662	1830599	1832806	-	comEC	hypothetical protein	ATAATTCCTAATGAACTGTAAATGT	0.829644	PL9	AGTAAAGATTTTAATCAAATAGGAGACATTTACAGTTCATTAGGAATTAT
336830	336855	-	NC_002662	336014	337540	+	ahpF	alkyl hydroperoxide reductase	TGAAAAAATATCCTGTCGATTTGAT	0.844469	PL9	TAGCTTAACTGCTTTTTGCAAGTTCATCAAATCGACAGGATATTTTTTCA
2171603	2171628	-	NC_002662	2170997	2172196	-	yvhA	hypothetical protein	CTTAATTTAATCAATTGATGGTCCA	0.869005	PL9	GATCTTCAATTTTATAAAGAAAAATTGGACCATCAATTGATTAAATTAAG
294677	294702	-	NC_002662	294570	294767	+	ycjF	hypothetical protein	GATGAAATTGAAGTTGTTGAAGTAA	0.87105	PL9	AAATCAAGGACTTCGTCAGCAATTTTTACTTCAACAACTTCAATTTCATC
1119112	1119162	+	NC_002662	1117368	1119188	+	lepA	GTP-binding protein LepA	GTAGAAGTCCCTCAAGAAGCCTTCT	0.877695	PL9	AAAGCGGATGAAAGCCATTGGTTCAGTAGAAGTCCCTCAAGAAGCCTTCT
899302	899327	-	NC_002662	898813	900138	+	yijG	glycosyl transferase	TCAATTATTTTATTCGACAAGATTC	0.87974	PL9	AGCTGTTACTGCTGAGATGTTAGTAGAATCTTGTCGAATAAAATAATTGA
255891	255916	-	NC_002662	254043	255962	+	fbp	fructose-1%2C6-bisphosphatase	CAAATGTTGGCCAAACTTTGTTAAG	0.889452	PL9	AAGTACTTCTAAATCTGCTATTTCACTTAACAAAGTTTGGCCAACATTTG
1477534	1477559	-	NC_002662	1476724	1478346	-	yohH	lipopolysaccharide biosynthesis protein	TTCATGACCAAATGCATGGGCTCTT	0.898654	PL9	CATAATTCACATGCTGGAAATGCCCAAGAGCCCATGCATTTGGTCATGAA
655656	655681	-	NC_002662	654529	656049	-	fadD	long-chain acyl-CoA synthetase	CTTCATTTCATTTACAGTTTTGTCA	0.939037	PL9	CTTGGCTCATTTATGACCAAGTTACTGACAAAACTGTAAATGAAATGAAG
1730198	1730223	-	NC_002662	1728945	1731197	-	mapA	maltose phosphorylase	TTCGCCGTAATAGGTAGAGAAAAGT	0.966129	PL9	AAGGGATTCGCTTTAATCTTTTCCAACTTTTCTCTACCTATTACGGCGAA
931715	931740	-	NC_002662	931316	931918	+	yjdB	hypothetical protein	CAGGAGGATATCAATTAGTTGATGT	0.972775	PL9	GTTTTTGTCATTCATATCTGAATAAACATCAACTAATTGATATCCTCCTG
909856	909881	-	NC_002662	909635	910315	+	yjaJ	transcription regulator	CTTAGTCTTAATAGTGTTTTTAAAT	0.976864	PL9	GAAATATCATTTAAAAATGATTGATATTTAAAAACACTATTAAGACTAAG
696382	696432	+	NC_002662	696013	697152	+	glgC	glucose-1-phosphate adenylyltransferase	GGATTATGAAGCCATGTTAGAAAGC	0.977375	PL9	TCTCGGGAGATCATATTTATAAAATGGATTATGAAGCCATGTTAGAAAGC
315775	315800	-	NC_002662	315665	316138	-	ybaK	transcription regulator	GGCAATAGAATCAATGAAAATTGGG	0.981976	PL9	TGGGGATTTGGCAAAATAAAAAATTCCCAATTTTCATTGATTCTATTGCC
993398	993423	-	NC_002662	993341	994960	+	yjjD	ABC transporter permease protein	GGTTTAAGTTAGTTTTCTGGATTTT	0.986065	PL9	TGAAGCAGCAAAAGCAAGCATTCCTAAAATCCAGAAAACTAACTTAAACC
1105117	1105142	-	NC_002662	1104925	1105164	+	ylaC	hypothetical protein	CTCCGGATAAACTTAAAGAAATTCA	1.04229	PL9	TCAGTCGCGCATCCCATTCTTACGTTGAATTTCTTTAAGTTTATCCGGAG
2243746	2243796	+	NC_002662	2242996	2244099	+	yweB	hypothetical protein	GTTTGGCTTAATGAGTAATAGCAAT	1.04332	PL9	TTGATGCTGCTGGACAAACAAAATGGTTTGGCTTAATGAGTAATAGCAAT
1075914	1075964	+	NC_002662	1075600	1076397	+	ykhG	hypothetical protein	ATACTAATGAAAGCAACACCTTAGT	1.05865	PL9	GTTGCAGTTGAAACAACCAACACAAATACTAATGAAAGCAACACCTTAGT
1752208	1752258	+	NC_002662	1752011	1752955	-	arcC3	carbamate kinase	AAGACATTACCGACAGAGGTAAAAA	1.06325	PL9	TTGATTGGGTTTACCAAAATTTAAAAAGACATTACCGACAGAGGTAAAAA
1161064	1161089	-	NC_002662	1160360	1161661	+	pbuX	xanthine%2Furacil permease	GATTCATTAATGATGATTATTATTG	1.09035	PL9	GTTGATTCAACCAATGACACGATAGCAATAATAATCATCATTAATGAATC
1509836	1509861	-	NC_002662	1509166	1510962	-	dxsA	1-deoxy-D-xylulose-5-phosphate synthase	CTTTATTCAGTGCCAAATCATGGTT	1.11028	PL9	CTTACAACGTGCTTATGACCAACTTAACCATGATTTGGCACTGAATAAAG
1478125	1478175	+	NC_002662	1476724	1478346	-	yohH	lipopolysaccharide biosynthesis protein	AATAATCAAACATAGAGAGAGTTTC	1.11284	PL9	TCCTCAACATGTTCTGTTTTTTGAAAATAATCAAACATAGAGAGAGTTTC
1408229	1408279	+	NC_002662	1407670	1408482	-	yoaG	hypothetical protein	CAACTGACTTTGAGTTGTTTCTTCT	1.14606	PL9	CAGTTAAATTCTTTGTGTCCACACTCAACTGACTTTGAGTTGTTTCTTCT
247593	247643	+	NC_002662	247275	247643	+	yceJ	hypothetical protein	GTTAGAAAAAATGCTGATAGAAAAA	1.14709	PL9	CAACTTTTGAAGCAATAAAAGAGCAGTTAGAAAAAATGCTGATAGAAAAA
939731	939756	-	NC_002662	939089	939895	+	tagG	teichoic acid ABC transporter permease protein	CTTTTTACTATTTGATAGAGGGGTT	1.17571	PL9	AGCTCGCCCAAAAGCAATATCTCGAAACCCCTCTATCAAATAGTAAAAAG
932904	932954	+	NC_002662	932527	934068	+	yjdE	multidrug resistance protein	TTGCCCTTGTTAATATGTTTCCAGC	1.20638	PL9	GGGATTACAATGCCTTTGATGCAAGTTGCCCTTGTTAATATGTTTCCAGC
71004	71029	-	NC_002662	70762	71109	+	yahC	hypothetical protein	ATTTATTCTATTTTTTTGAAAAAAG	1.20689	PL9	ATCATCATAAAATTATAAGGAGACTCTTTTTTCAAAAAAATAGAATAAAT
941499	941549	+	NC_002662	941343	944231	+	tagZ	teichoic acid biosynthesis protein	ATTTGTTGAAAAATATCCTAATTTC	1.21303	PL9	ACAATAGCGCTCAAATTGCTCAAAAATTTGTTGAAAAATATCCTAATTTC
1058136	1058161	-	NC_002662	1057758	1058612	+	pi234	prophage pi2 protein 34	ATATTAAATCTGTCACTAATTCATC	1.24268	PL9	ATCTGTCATTACTTCAAGCGTTCGAGATGAATTAGTGACAGATTTAATAT
1549520	1549545	-	NC_002662	1549056	1550372	-	xylA	xylose isomerase	ATTTAATTCGTGTTCAAAAGTGTGA	1.24319	PL9	AAACAAATCATGCTTGGCTTGTTGGTCACACTTTTGAACACGAATTAAAT
764999	765049	+	NC_002662	764114	767653	+	yhgD	hypothetical protein	TGCAAGCACAGGCTATACTTCAGGG	1.25341	PL9	CTTGGACTCCTGATGCAACAAATACTGCAAGCACAGGCTATACTTCAGGG
1031033	1031083	+	NC_002662	1030421	1031104	+	llrE	two-component system regulator	CATTGAAACCGTTCGTGGTATAGGT	1.25852	PL9	TTGATTTGCCAAATCATAAATCTCTCATTGAAACCGTTCGTGGTATAGGT
92654	92704	+	NC_002662	92203	92805	-	yajF	hypothetical protein	ATTTGCAACTCCAAATAGATTTTGC	1.27693	PL9	TTAAAATGAAATTCACTGTAATTTTATTTGCAACTCCAAATAGATTTTGC
2027220	2027245	-	NC_002662	2026545	2028020	+	chiA	chitinase	CTCAATACTATAATCAAGGAGGAGA	1.28408	PL9	ATTTAAATCACTATCCCAGAAACCATCTCCTCCTTGATTATAGTATTGAG
696205	696230	-	NC_002662	696013	697152	+	glgC	glucose-1-phosphate adenylyltransferase	TAAATGCTCATATTGGAAATGGAGC	1.31118	PL9	ATTGATTCCATTTAACCCCCATGGTGCTCCATTTCCAATATGAGCATTTA
1234525	1234575	+	NC_002662	1234060	1234845	+	ymdC	kanamycin kinase	AGAAGAAGCTTATGATTATATAGAA	1.3352	PL9	TCAATAATTATAATATCCGAACAATAGAAGAAGCTTATGATTATATAGAA
1772079	1772129	+	NC_002662	1772059	1772865	-	pstB	phosphate transporter ATP-binding protein	TGAGTAAAAATTGTGCTTGTTTTAT	1.34491	PL9	ATCTTCTGTTGATTGCAAACTAGGTTGAGTAAAAATTGTGCTTGTTTTAT
310300	310325	-	NC_002662	309171	310889	+	ydaG	ABC transporter ATP binding and permease protein	ATTGATTCCAAGACTCTTTGACCCA	1.36996	PL9	CACCAACTGAAACGGTACCTTCTGTTGGGTCAAAGAGTCTTGGAATCAAT
2240208	2240233	-	NC_002662	2239763	2240980	-	yweA	membrane protein	CATAAACTTCAATTCCAAAAATCCT	1.40728	PL9	TTTGAGTGATAGTTTTAGAACAGCAAGGATTTTTGGAATTGAAGTTTATG
1674075	1674100	-	NC_002662	1673007	1674422	-	uxaC	glucuronate isomerase	AACTTATCAATATGGAAAAATCGTT	1.41341	PL9	TATGAATGGACTCATCTGGAATTAAAACGATTTTTCCATATTGATAAGTT
872546	872571	-	NC_002662	871224	873308	-	copB	copper-potassium transporting ATPase B	TGTTTTTTTATTGACTGCTCGGCTT	1.41392	PL9	TTGATGAGTCAATGATTACTGGTGAAAGCCGAGCAGTCAATAAAAAAACA
463529	463579	+	NC_002662	463425	463925	+	pi132	prophage pi1 protein 32	CATCTCTAACTTTAAGAGGACAACG	1.42517	PL9	CAACGGGCAGAGAGTAAAGCTAAGGCATCTCTAACTTTAAGAGGACAACG
1145535	1145585	+	NC_002662	1145519	1146880	+	yleD	sucrose-specific PTS system IIBC component	GAAAATGTTGGTGGAACACAAAATG	1.43693	PL9	AGCTCGTATTGCACGTGAGATTTATGAAAATGTTGGTGGAACACAAAATG
1731157	1731207	+	NC_002662	1728945	1731197	-	mapA	maltose phosphorylase	TTTGATTTGTTTCATAGTGTTATCT	1.45022	PL9	TCCAAGGGTCAATGCCCATAATTCTTTTGATTTGTTTCATAGTGTTATCT
1660996	1661046	+	NC_002662	1658714	1661929	-	yqfG	hypothetical protein	ACTTGCTCTACTGAATTGGAAGAAG	1.58875	PL9	TGTCGATTCTGAACTGGCAACATCAACTTGCTCTACTGAATTGGAAGAAG
1398718	1398743	-	NC_002662	1398290	1401481	-	carB	carbamoyl phosphate synthase large subunit	AAGTGCTTTTTCAAGGGTCACATCT	1.64293	PL9	AATCAACAGGTGAAGCAATGGGTTCAGATGTGACCCTTGAAAAAGCACTT
2002385	2002410	-	NC_002662	2001795	2003096	-	yuaB	hypothetical protein	AATCAAAGCATAATCAACTGCATTG	1.68791	PL9	GTGAACAAGTCAATATCCAAGGGGGCAATGCAGTTGATTATGCTTTGATT
2318703	2318728	-	NC_002662	2318466	2319683	-	yxbD	transporter	GCTTGACCAAATGGTGCAACACCAC	1.69405	PL9	GGTGGAGCCTTCGGTCTTGGTTACGGTGGTGTTGCACCATTTGGTCAAGC
481675	481725	+	NC_002662	477520	481842	+	pi146	prophage pi1 protein 46	TTTAGGGTTACTATATTCGCCAGGT	1.69609	PL9	TTAGTGGTGTTTCTGGATTTGATACTTTAGGGTTACTATATTCGCCAGGT
1867713	1867763	+	NC_002662	1866399	1868279	+	pepO	neutral endopeptidase	AGCAGCAATTTTGCAAGCTCCTTTT	1.74006	PL9	CTGATAGTAATACAATTGTTTTTCCAGCAGCAATTTTGCAAGCTCCTTTT
97043	97093	+	NC_002662	96595	98373	+	cadA	cadmium efflux ATPase	CTTGATACGGCGTCATTGACGGGTG	1.75335	PL9	GAAACTTATTTCTGAGGCAGTGGTACTTGATACGGCGTCATTGACGGGTG
1512981	1513031	+	NC_002662	1512823	1514199	+	ypbC	hypothetical protein	TAACCATTGTTTTTATGGCCATCGG	1.94504	PL9	TCAACAATCACTCTAGGTTTAACAATAACCATTGTTTTTATGGCCATCGG
256527	256552	-	NC_002662	256203	257471	-	ycfF	hypothetical protein	AATAGAAGCATACGTTCTTGGGTCA	1.99207	PL9	TCAATTAAAAATGCCTTCTCAGGATTGACCCAAGAACGTATGCTTCTATT
1335353	1335403	+	NC_002662	1334652	1336610	-	yndF	hypothetical protein	CCATCGGGAACTGCATACGTTCCTG	2.08663	PL9	TGAGGATATTGCATAAAACGTATAGCCATCGGGAACTGCATACGTTCCTG
912510	912535	-	NC_002662	912508	913134	+	llrD	two-component system regulator	GAAAAAATTAAACTTTTAATTGTTG	2.15002	PL9	CCTAGTCGCACCATCTGGTGGTCATCAACAATTAAAAGTTTAATTTTTTC
1183854	1183879	-	NC_002662	1183495	1184355	+	yliC	hypothetical protein	ACTGAACTTGTTGATGAATCAGAAT	2.1536	PL9	CTTCTAATACCATTATATTTTTCTAATTCTGATTCATCAACAAGTTCAGT
250190	250240	+	NC_002662	249968	250612	+	ycfA	transcription regulator	GGATACTGTCGCCAATCAATTTAAT	2.15871	PL9	TTGCACCTATCTTTGAGGGTACAATGGATACTGTCGCCAATCAATTTAAT
459936	459986	+	NC_002662	459932	460111	+	pi123	prophage pi1 protein 23	AAGTGGTCGAAATGGAGAGCTAATT	2.39692	PL9	ACTAATGTGTAAGCTGTCCGGGCATAAGTGGTCGAAATGGAGAGCTAATT
1541530	1541555	-	NC_002662	1541111	1542409	-	xylT	D-xylose proton-symporter	GAAAATACCAATCCCAATATGAGCA	2.4189	PL9	GATTTGGGGCAAGCGCAGCTTTACTTGCTCATATTGGGATTGGTATTTTC
680862	680887	-	NC_002662	680427	681488	+	icaA	glycosyl transferase	CTCTATCTTATTTATTGGCCGAATT	2.56305	PL9	AGCCCCAATATCTGAACTAGAAGTTAATTCGGCCAATAAATAAGATAGAG
1771735	1771760	-	NC_002662	1771132	1771890	-	pstA	phosphate transporter ATP-binding protein	ATTGAACGTAAAAGCGTTGATTTTC	2.88356	PL9	GCGCTCATTGGTCCCTCAGGATGTGGAAAATCAACGCTTTTACGTTCAAT
2208775	2208800	-	NC_002662	2208631	2209632	+	ywaI	hypothetical protein	CTCAAAAAGTAAAAGTTGATGTTAA	7.35638	PL9	TCCACCACCATGAATTTTGAATTCATTAACATCAACTTTTACTTTTTGAG
670843	670893	+	NC_002662	668503	671046	+	citB	aconitate hydratase	AGGATTAAGTGGTTATGAAAGTTTT	0.290853	PL10	TAGATAATGAAAATGCCGAAACTTTAGGATTAAGTGGTTATGAAAGTTTT
846875	846925	+	NC_002662	845963	848122	+	copA	copper%2Fpotassium-transporting ATPase	TAAAATGATGAGTGAAGCACAAGGC	0.484463	PL10	ATGATTCAACAATTTCAAGAATGGTTAAAATGATGAGTGAAGCACAAGGC
848486	848536	+	NC_002662	848316	850964	-	yieH	hypothetical protein	TTTTTTCCATCAACTTTTGCTGACC	0.651791	PL10	AGATTGAGCTTTACTGACAGCCACTTTTTTTCCATCAACTTTTGCTGACC
55009	55034	-	NC_002662	54760	55047	-	yafI	hypothetical protein	GAATTTTTAAATTGTTTATCGAATT	0.704355	PL10	GAAAGGTTTATTATGGCAAGAAGAAAATTCGATAAACAATTTAAAAATTC
1677917	1677967	+	NC_002662	1677087	1678160	-	uxuA	mannonate dehydratase	ATATCATCATGAATATTGACAGATT	0.711363	PL10	ATCACGAGTTGGCAAGCCAATTTTGATATCATCATGAATATTGACAGATT
1274188	1274213	-	NC_002662	1273829	1275292	-	ymhA	hypothetical protein	ACTTAAAGCAATATCTTTGAGGTTA	0.765679	PL10	ATAAGAGTTTTCAAGATTTACTCGATAACCTCAAAGATATTGCTTTAAGT
1803754	1803804	+	NC_002662	1802930	1803991	-	tyrA	prephenate dehydrogenase	GTTATAATTGGAACAGCCAAAATAA	0.795465	PL10	TAGCTTTTTCAAAAGCTCCAAAGTGGTTATAATTGGAACAGCCAAAATAA
1324778	1324803	-	NC_002662	1323839	1325236	-	gadB	glutamate decarboxylase	TTCGCATTAATATCTAATCCCAATT	0.855914	PL10	TTTTCTTGGCGCAAGCGAGCAGAAAAATTGGGATTAGATATTAATGCGAA
2019386	2019436	+	NC_002662	2019327	2019506	-	ps309	prophage ps3 protein 09	CTAAATTTCTCAAATTCCTCTTCAT	0.875187	PL10	ATTTTTATCAACTAAAAGTGCATGACTAAATTTCTCAAATTCCTCTTCAT
646122	646172	+	NC_002662	645351	646571	+	hsdS	type I restriction enzyme specificity protein	TTTTTATACCAATGATTCTTGGTAC	0.882196	PL10	AATATAAAGTGCTTCGCGTCGGCAATTTTTATACCAATGATTCTTGGTAC
491515	491565	+	NC_002662	490937	491806	-	yejC	hypothetical protein	TTAGTTAATTCTTCATTAAGTAAAT	0.890956	PL10	CACGTCATGAATCTCAAAATTTGCCTTAGTTAATTCTTCATTAAGTAAAT
1496456	1496481	-	NC_002662	1496309	1496515	-	yojC	hypothetical protein	GACTTAATAATGAGACCATTTCGAA	0.899717	PL10	AATCTTATTGAAGAGGGTGTAGAGATTCGAAATGGTCTCATTATTAAGTC
1674140	1674190	+	NC_002662	1673007	1674422	-	uxaC	glucuronate isomerase	GCTAAAAACTTTTCATAATCCTCTC	0.902345	PL10	TGATTTTTCGAGTGTTTTAGCAAATGCTAAAAACTTTTCATAATCCTCTC
864373	864398	-	NC_002662	863576	864880	+	gshR	glutathione reductase	GAAAAAGTAGGTGTCGAAACGGATG	0.904973	PL10	TATTCGTTTACCTTGATACCTTTAGCATCCGTTTCGACACCTACTTTTTC
653725	653750	-	NC_002662	652687	653757	-	ygfB	ABC transporter permease protein	TTATAACGTATTTCTCTTAGTGCTA	0.91023	PL10	AAACTGAAAGGAGATTTTATGTTTTTAGCACTAAGAGAAATACGTTATAA
744184	744234	+	NC_002662	743861	745246	+	yheD	hypothetical protein	TTGGCGAGACACGTTTAGCCAGTTT	0.926875	PL10	GTAAATGGCTCTGGCCTTTTAAAATTTGGCGAGACACGTTTAGCCAGTTT
1791903	1791953	+	NC_002662	1791762	1793231	+	yrjC	iron-binding oxidase subunit	ATCCATTCGTCAACATACTTTAAAA	0.960165	PL10	GGCAAGAATGGCGTGATATTGCTGAATCCATTCGTCAACATACTTTAAAA
56628	56678	+	NC_002662	56584	57756	+	araT	aromatic amino acid aminotransferase	AACAGGTTTCATCTATTCCTGATGT	1.032	PL10	ATTTCATTGATTCGTCAGTTTGACCAACAGGTTTCATCTATTCCTGATGT
1622985	1623035	+	NC_002662	1619582	1624528	-	yqbK	hypothetical protein	ATTACCACCAACTATTCCATAAACT	1.03638	PL10	GAGAAATTTTTAGAGAATCATGACCATTACCACCAACTATTCCATAAACT
1112174	1112224	+	NC_002662	1111404	1114091	+	ylbB	ABC transporter permease protein	CGAAAAGTCAAATAGTTGAGGAAGA	1.07581	PL10	GGCCCAGAAAAACAGATTAATGAAGCGAAAAGTCAAATAGTTGAGGAAGA
835234	835259	-	NC_002662	834485	835285	+	cpo	non-heme chloride peroxidase	GAGAAATTCAACCAAGCAGTCATTG	1.08544	PL10	TCTTTTTTTATTTTGTTGAGAAAAACAATGACTGCTTGGTTGAATTTCTC
450167	450217	+	NC_002662	450207	450386	+	pi104	prophage pi1 protein 04	GCCCTTACAGGCAAATGGAGGTTCT	1.09858	PL10	AAGTAGCAAGTTTGGCAAATAAAAAGCCCTTACAGGCAAATGGAGGTTCT
1601352	1601377	-	NC_002662	1600577	1601998	-	pepDB	dipeptidase	ATTGTTTCAAATCACTTGAACACAT	1.09946	PL10	ATTCAAATTTGATAATGATGATTATATGTGTTCAAGTGATTTGAAACAAT
2234403	2234453	+	NC_002662	2234289	2236409	-	ywdD	hypothetical protein	AAAGCTGGGCCATTGTAGAATAAAG	1.1126	PL10	ATCAGGAAGAAAGAAGCAGATAGTAAAAGCTGGGCCATTGTAGAATAAAG
470653	470703	+	NC_002662	470567	470959	+	pi141	prophage pi1 protein 41	TTTTACTGACAGAGTTTAAATCAGA	1.11873	PL10	GTTAATGATTTAGACAATACTCAAGTTTTACTGACAGAGTTTAAATCAGA
1906666	1906716	+	NC_002662	1905095	1906894	-	oppA	oligopeptide ABC trasporter substrate binding protein	TTCATCGGTGAGTCACTTTGATAAG	1.15991	PL10	TGAAAGTGGAGCCAACCATTCAGCTTTCATCGGTGAGTCACTTTGATAAG
1651743	1651768	-	NC_002662	1650621	1651859	-	proA	gamma-glutamyl phosphate reductase	GTATTTTCGATAAGGCTGTCAGCTA	1.18531	PL10	GACAAAAATGTTTTTTTGCAAAATTTAGCTGACAGCCTTATCGAAAATAC
1656613	1656638	-	NC_002662	1656507	1657046	+	yqfF	spermidine acetyltransferase	GTTTGAAGAACCTTATGAATCACTA	1.18707	PL10	TATCATAAAGACTGGTTAACTCGTCTAGTGATTCATAAGGTTCTTCAAAC
2136687	2136737	+	NC_002662	2134681	2136969	+	pepXP	x-prolyl-dipeptidyl aminopeptidase	ATCAGTTGGTCACTAAAGGATTTAC	1.22298	PL10	GAACTTCCTCTTGTCGAAAGTCCTTATCAGTTGGTCACTAAAGGATTTAC
1855086	1855111	-	NC_002662	1854565	1855296	-	gltQ	glutamate ABC transporter ATP-binding protein	AGCAATATTAACTCCTTCAAAATAG	1.23613	PL10	TAGAAAAGCCAACAGATGGTCAAGTCTATTTTGAAGGAGTTAATATTGCT
1994457	1994482	-	NC_002662	1994165	1995325	-	ytjE	aminotransferase	CATTTAACCATTCACTTCCATTTTC	1.25715	PL10	AATGCTAGCCACCAAAGTTGCTTATGAAAATGGAAGTGAATGGTTAAATG
848406	848431	-	NC_002662	848316	850964	-	yieH	hypothetical protein	ATTCCTTCTTTTAGTCCATTAGGGA	1.2589	PL10	AGTCATCGTCTTGAACTAAAATTCTTCCCTAATGGACTAAAAGAAGGAAT
907912	907962	+	NC_002662	907791	908987	+	ftsW2	hypothetical protein	ATTTCTCAAGGAGTTTTTATAATTA	1.31672	PL10	AGGACTATCTCCTTATCGATTGGCAATTTCTCAAGGAGTTTTTATAATTA
1843103	1843128	-	NC_002662	1842622	1843767	+	fadA	acetyl coenzyme A acetyltransferase	CAATATTCCTCGTAGTGTTCAAGAC	1.33249	PL10	TTTTATGACTATTTAGAGCGTAAAGGTCTTGAACACTACGAGGAATATTG
1682162	1682212	+	NC_002662	1680934	1682361	-	yqiA	multidrug transporter	TAGTGCTATAGACGAAGCTGTCGTG	1.35264	PL10	CAGCTGTAAAAAAGATGGTTTGTGTTAGTGCTATAGACGAAGCTGTCGTG
1631089	1631114	-	NC_002662	1631086	1632261	-	ftsQ	hypothetical protein	GAACTTGTTGTTGTGCTTTGAGCTG	1.38856	PL10	AAGACTGATGCAAGTAGTGAAAATACAGCTCAAAGCACAACAACAAGTTC
1130431	1130481	+	NC_002662	1129534	1132296	+	ylcG	hypothetical protein	TGCCATCACTTATCATCTTTTTGGA	1.3982	PL10	CTATCTTTTCTAAAAATAAAAAAGCTGCCATCACTTATCATCTTTTTGGA
1024817	1024842	-	NC_002662	1023775	1024968	+	ribA	3%2C4-dihydroxy-2-butanone 4-phosphate synthase	GAAATTAATGACTAATAATCCGCAA	1.42623	PL10	CATATTTTTGAAAATCATTAATCTTTTGCGGATTATTAGTCATTAATTTC
1844879	1844904	-	NC_002662	1844382	1845125	+	fabG2	3-oxoacyl-acyl carrier protein reductase	CAAAAAAGTATGATACGAGTAAATT	1.43587	PL10	TCAGTTACGGCAGCAGGAGAAACAGAATTTACTCGTATCATACTTTTTTG
1184971	1185021	+	NC_002662	1184767	1185153	+	yliE	hypothetical protein	GCACGAGGGCTTTATTACCTCTGTC	1.44025	PL10	CAATCTCTCAGTTGAATGCAAAAGAGCACGAGGGCTTTATTACCTCTGTC
1996744	1996794	+	NC_002662	1996694	1997656	-	metA	homoserine O-succinyltransferase	CCTTGATAAACCGCATAATTCAACC	1.44375	PL10	CAGACGTTCTCCTAGATAAGGCGTTCCTTGATAAACCGCATAATTCAACC
647977	648002	-	NC_002662	647939	648205	+	ygeB	hypothetical protein	GCTTTTTATGGCGTACATTCATTTA	1.44463	PL10	TGATTATTTCTTTTTTTATATTGATTAAATGAATGTACGCCATAAAAAGC
125337	125387	+	NC_002662	125152	126312	+	blt	multidrug efflux transporter	AAAAACTCATTGCCATTGGAATGAT	1.44988	PL10	GCTTTATCTGATAAAATTGGGCGCAAAAAACTCATTGCCATTGGAATGAT
2062166	2062216	+	NC_002662	2061728	2062744	-	galM	aldose 1-epimerase	TTTCAACAGATTCACTAGCATCACC	1.46653	PL10	GAAGCGGCCAGTCGAAGTCCATGATTTTCAACAGATTCACTAGCATCACC
1047828	1047878	+	NC_002662	1047599	1047868	+	pi219	prophage pi2 protein 19	ACAGAATTGGAGAAATGAAAATGAC	1.46741	PL10	GTTTCTTTCGGCAAAATATATTGGAACAGAATTGGAGAAATGAAAATGAC
81277	81327	+	NC_002662	80208	81374	+	yaiA	hypothetical protein	ACAAAAGATGAACTATGGACTGTTG	1.48843	PL10	CACTTCAGATGCTCATCGTGACCGCACAAAAGATGAACTATGGACTGTTG
472878	472928	+	NC_002662	472143	475979	+	pi144	prophage pi1 protein 44	GCTTAGAAGTCTTAATGGTTTATTA	1.50946	PL10	AAGGTATAGGTAAAGTAAAGAGTCAGCTTAGAAGTCTTAATGGTTTATTA
309335	309360	-	NC_002662	309171	310889	+	ydaG	ABC transporter ATP binding and permease protein	CTTTTGGTTGTTGCTGGGATAGGGA	1.53749	PL10	AGTGTACTAAAGATAGCAAAAATGATCCCTATCCCAGCAACAACCAAAAG
1616156	1616181	-	NC_002662	1615521	1616480	-	yqbF	hypothetical protein	CCCATGAACAACAATAGCCCATTTA	1.54362	PL10	ATTATAAGCAACCAACTAAAACAAATAAATGGGCTATTGTTGTTCATGGG
1298383	1298408	-	NC_002662	1296104	1298575	-	ymjE	glycosyl transferase	CGGAATTTTTTCGCTATCCGTAATG	1.55676	PL10	CTTTGATGCTTAGCTCATTTTTTATCATTACGGATAGCGAAAAAATTCCG
464246	464271	-	NC_002662	464045	464494	+	pi133	terminase small subunit	TTAAAAAACATGGTGAGGTTCAAGA	1.55852	PL10	CATATCTTGAACTGGTTTATAAATTTCTTGAACCTCACCATGTTTTTTAA
442417	442442	-	NC_002662	442048	442710	+	pgmB	beta-phosphoglucomutase	AGAAAATGAATTTAACTGGATATTT	1.59356	PL10	TTCAGCCGGATCAGCAATTGCATCAAAATATCCAGTTAAATTCATTTTCT
2000798	2000823	-	NC_002662	2000604	2001545	-	yuaA	hypothetical protein	CAACAAACAATGACGAAGCATTAAT	1.60495	PL10	GCTTTGATGATGACAATGAAGATTTATTAATGCTTCGTCATTGTTTGTTG
1573710	1573760	+	NC_002662	1573218	1574060	-	yphC	oxidoreductase	AGAAGTTTGTGTCCATGATCTTACG	1.7092	PL10	GCTAAGGTCATATCATTCGCTCCCCAGAAGTTTGTGTCCATGATCTTACG
25055	25105	+	NC_002662	23878	25146	+	mesJ	hypothetical protein	ATTAGAAGAATATTATGGGTCAAAC	1.71708	PL10	GAGTAAAATGCTCAAAAATGATAAAATTAGAAGAATATTATGGGTCAAAC
1283910	1283960	+	NC_002662	1282600	1284870	-	metE	5-methyltetrahydropteroyltriglutamate--homocysteine S-methyltransferase	TCTAAAGCGGTTAGTAGCTCAAGTG	1.74775	PL10	ATTAATTACGATATCTGCTACTTCATCTAAAGCGGTTAGTAGCTCAAGTG
741202	741252	+	NC_002662	740273	741550	+	yheA	hypothetical protein	TTGCTAATTCTTTGGTAGAAAAAGG	1.75037	PL10	GTGGCTCACACTTTCAGTGATAATATTGCTAATTCTTTGGTAGAAAAAGG
2257542	2257592	+	NC_002662	2256206	2258983	-	ywfG	hypothetical protein	AATTACTGGAGAAGTTACTGACGCA	1.77228	PL10	TAAGTTGATCAGCTGTATAACCGTCAATTACTGGAGAAGTTACTGACGCA
1752058	1752108	+	NC_002662	1752011	1752955	-	arcC3	carbamate kinase	TGCTTACCAGTATTTTCGACAAAAG	1.78191	PL10	ATTTTCAAGTGAAGTAATCGTGGCATGCTTACCAGTATTTTCGACAAAAG
1506585	1506635	+	NC_002662	1506344	1506688	+	ypaG	hypothetical protein	TATAATAAGCAAAAAGGAGTGACAA	1.80031	PL10	CCATGAAGCCTATTTGAAATTAACTTATAATAAGCAAAAAGGAGTGACAA
296718	296743	-	NC_002662	296289	297335	+	ycjI	hypothetical protein	AACCAACAACTAAAACCGATAAAGA	1.8739	PL10	GATCAGCGAACTGTAAGAAGTCACTTCTTTATCGGTTTTAGTTGTTGGTT
952761	952811	+	NC_002662	951780	952964	+	tagF	teichoic acid biosynthesis protein F	CTTAAATGTTCCTGATGAGTTGCCT	2.04035	PL10	ATGAGCAAGAATTAAGGGGATTCTACTTAAATGTTCCTGATGAGTTGCCT
143088	143113	-	NC_002662	142704	143252	-	ybeH	hypothetical protein	GTCATAATCATAAAAAAGCTCAAAG	2.2217	PL10	TTAACCATCCCACTTTTAGCTTATGCTTTGAGCTTTTTTATGATTATGAC
455001	455026	-	NC_002662	454820	455593	+	pi113	replisome organizer	TGATAATCTTTCTGAAGAATTATCG	2.32507	PL10	TTTCGACATCTTCATCCAAGCTAAGCGATAATTCTTCAGAAAGATTATCA
1285997	1286047	+	NC_002662	1285772	1288501	-	mgtA	cation-transporting P-ATPase	AGGTTTGAGTCCACATTGATTCAAC	2.37238	PL10	GGAGTACGAATCATATGGATAACCAAGGTTTGAGTCCACATTGATTCAAC
319010	319060	+	NC_002662	318483	319340	+	plpB	outer membrane lipoprotein precursor	ATTTGGTCATTAAAGAACTTGATGC	2.48452	PL10	AAAGATATCACATCAAATCCAAAAAATTTGGTCATTAAAGAACTTGATGC
2285869	2285919	+	NC_002662	2285644	2286825	-	ywiH	ABC transporter permease protein	TACTCCGTTTTACAAAAACAGAAAT	2.57738	PL10	AGAGCTATAACCCCAACAACAACCATACTCCGTTTTACAAAAACAGAAAT
572881	572906	-	NC_002662	572714	573304	+	yfhC	hypothetical protein	GATAAAAGTTTAACTGTAGAAGGTA	2.67112	PL10	AAGACATCTGATTTTGAACTGTATTTACCTTCTACAGTTAAACTTTTATC
467529	467579	+	NC_002662	466481	467557	+	pi135	prophage pi1 protein 35	ATTTAGTGGAAAACATCGAATATCG	3.48848	PL10	GACTTTATTAGAAAGCAAGGGGATTATTTAGTGGAAAACATCGAATATCG
1843345	1843395	+	NC_002662	1842622	1843767	+	fadA	acetyl coenzyme A acetyltransferase	TAATAATCCTTTTGATTTTCAAGGC	4.0553	PL10	CTTCTTCAATCATATTGTCATCCACTAATAATCCTTTTGATTTTCAAGGC
187045	187070	-	NC_002662	186285	187262	+	preA	prenyl transferase	AGCGATTGCTCCTTATTTAGAAGCG	0.224643	PL11	ATTCTTGTCTTGACAAATTTTCTGGCGCTTCTAAATAAGGAGCAATCGCT
652214	652239	-	NC_002662	652013	652681	-	ygfA	ABC transporter ATP-binding protein	GCACGAGCAATAGCTGCCCTTTGTC	1.04801	PL11	CCTAGTGATCTTTCTGGTGGTGAAAGACAAAGGGCAGCTATTGCTCGTGC
1092553	1092578	-	NC_002662	1091840	1092781	+	ykjB	hypothetical protein	CCTCATAATTTGTATCTCCATTCTT	1.07878	PL11	TTGATTTTTCGGCTTTGTGAAATAGAAGAATGGAGATACAAATTATGAGG
558467	558492	-	NC_002662	558401	559207	+	gltS	glutamate or arginine ABC transporter substrate binding protein	GAAAATCGGCTACTAATCAAGTGGA	1.25556	PL11	CAATACGCCAGCTTTTTTTACTTTATCCACTTGATTAGTAGCCGATTTTC
1348557	1348582	-	NC_002662	1348467	1349045	-	pabA	para-aminobenzoate synthase component II	GGCTGATGAATGGCCTGAATAACAC	1.33809	PL11	GAAATTGATGCGCAGAGTGAGGATGGTGTTATTCAGGCCATTCATCAGCC
1247908	1247933	-	NC_002662	1247599	1249218	+	ilvB	acetolactate synthase catalytic subunit	GGGAAACTGCAGATATTCCAAGAAT	1.61255	PL11	TGCCAAATAATAGGCTTCTGTAACAATTCTTGGAATATCTGCAGTTTCCC
1736383	1736408	-	NC_002662	1735099	1736721	-	dexA	oligo-1%2C6-glucosidase	TGATTAACTACCAAATCCATAACAA	1.64039	PL11	GAAGCTAAAAAGCGAAACATTCAAATTGTTATGGATTTGGTAGTTAATCA
1842147	1842197	+	NC_002662	1841391	1842629	+	yseB	hypothetical protein	CGTAGAACTTACTTTAGGACCAAAA	1.69313	PL11	CATCTGTAGGAAAACTCTTTCCACACGTAGAACTTACTTTAGGACCAAAA
308060	308110	+	NC_002662	306959	308233	-	ydaE	cation transporter	CATTATTAAAACCATTAGCTTGAAG	1.83084	PL11	GCAATATTTCCCATAATATCAGTCACATTATTAAAACCATTAGCTTGAAG
684512	684537	-	NC_002662	683636	684643	+	icaC	collagen adhesin	TGGATAAGTATGATGAAAGTGGGAA	1.94121	PL11	CTCTTTTACATCATAATCGTAAAGTTTCCCACTTTCATCATACTTATCCA
1809836	1809861	-	NC_002662	1809742	1810098	-	ysaD	hypothetical protein	ACTTCAGGTAAGCTTCTTTACGGAG	2.15072	PL11	AGTTACATTTATGGCAGACCACAATCTCCGTAAAGAAGCTTACCTGAAGT
385216	385266	+	NC_002662	384568	385968	+	ydiC	efflux pump antibiotic resistance protein	ATTAATTATTATTGGTGCATTGCTT	2.23667	PL11	GGCAAGCTTTGGGTTGGACCAATCCATTAATTATTATTGGTGCATTGCTT
1347624	1347649	-	NC_002662	1346576	1348459	-	pabB	para-aminobenzoate synthase component I	ACTCAGACCGTTCTTTACTACTGTC	2.35192	PL11	TAGATTACAAAAGGAAATACTTTCCGACAGTAGTAAAGAACGGTCTGAGT
1297105	1297130	-	NC_002662	1296104	1298575	-	ymjE	glycosyl transferase	CAATCGAGAATCTTGAATTTCAGAA	2.44764	PL11	GTGATGATCGGAGCTTAGAAAAAATTTCTGAAATTCAAGATTCTCGATTG
1522381	1522406	-	NC_002662	1522049	1523074	-	ypcC	hypothetical protein	TAATTTTCCATCAACTGCTTTTGGT	2.62003	PL11	GTTTCACTAATGAATCTGAATCAGGACCAAAAGCAGTTGATGGAAAATTA
1608261	1608311	+	NC_002662	1607817	1608641	-	yqaG	hypothetical protein	TTTCAATATTTCTTAGAAGAACATT	2.6293	PL11	ACTGCTTTTTGGTAAAGTTTTTGATTTTCAATATTTCTTAGAAGAACATT
261549	261574	-	NC_002662	261004	261696	+	ycgA	ABC transporter ATP binding protein	GTTGGAACTATTTATTTCATGTTGA	2.94429	PL11	ACGAGTGCCAACTGCCAAGAGATGGTCAACATGAAATAAATAGTTCCAAC
909986	910036	+	NC_002662	909635	910315	+	yjaJ	transcription regulator	AAGTCAAATGGTGGATGGTGGAAGT	2.96529	PL11	TAGTTTCTATTCAATATCAAGGGGTAAGTCAAATGGTGGATGGTGGAAGT
1784981	1785031	+	NC_002662	1784890	1785876	-	coiA	CoiA	CTGCTTAATTTGAGTAAATTTATGT	3.00436	PL11	AGTTTTCATAATAGAGATTAATATTCTGCTTAATTTGAGTAAATTTATGT
1242437	1242487	+	NC_002662	1242356	1242775	-	ymeA	hypothetical protein	GTAATTGCGATTGAATAGTGAGCAT	3.05857	PL11	GTCAGCGCAGCTGACAGTTCTGTCAGTAATTGCGATTGAATAGTGAGCAT
1049667	1049717	+	NC_002662	1049697	1049858	+	L200037	hypothetical protein	AGGGATGATTGAATACGCAATATAT	3.34133	PL11	ATGAGTGAATTAGTGAAAGTGGTGGAGGGATGATTGAATACGCAATATAT
1713515	1713565	+	NC_002662	1712667	1713623	+	yrbC	1%2C4-dihydroxy-2-naphthoate octaprenyltransferase	ATTCACTGAGAAATATGGTTCTATT	3.46488	PL11	GTTCCAAGTCCTCGCAGCTTTGTTTATTCACTGAGAAATATGGTTCTATT
1228714	1228764	+	NC_002662	1228672	1229751	+	hisC	histidinol-phosphate aminotransferase	CATAATCAAATTAAACACTAACGAA	3.57622	PL11	CAGGTGAACAACCTGAACTTACTGACATAATCAAATTAAACACTAACGAA
1496456	1496481	-	NC_002662	1496309	1496515	-	yojC	hypothetical protein	GACTTAATAATGAGACCATTTCGAA	3.60748	PL11	AATCTTATTGAAGAGGGTGTAGAGATTCGAAATGGTCTCATTATTAAGTC
271923	271948	-	NC_002662	270413	272653	+	nrdD	anaerobic ribonucleoside triphosphate reductase	CATTGGACTTTATGAAGTGGCGACT	3.66315	PL11	TTTCCCAAGTTGGGCCATAAAAAGTAGTCGCCACTTCATAAAGTCCAATG
926136	926161	-	NC_002662	925990	927078	+	yjcE	hypothetical protein	AGTTTATTAATTGGACTATTACTTA	3.71785	PL11	TTGATGAGAAATATCAAAAAATATATAAGTAATAGTCCAATTAATAAACT
595157	595207	+	NC_002662	594174	595367	+	serA	D-3-phosphoglycerate dehydrogenase	CACTTGCGGTGGCAGCAGAAAATAT	3.71882	PL11	GTGCCTAATGTTGTGGCTCAAATTTCACTTGCGGTGGCAGCAGAAAATAT
1837173	1837223	+	NC_002662	1837130	1838305	-	ysdE	cation transporter	AAAATATTTTACAAATCCTCGCGTT	3.79452	PL11	CAACAAATCCTGCATTTACAATTGTAAAATATTTTACAAATCCTCGCGTT
1383484	1383534	+	NC_002662	1382812	1383744	-	pydB	dihydroorotate dehydrogenase 1B	GATTTTGTAGTCCAATTGCATTAAG	4.02893	PL11	TCGGCCATTATAACTTCTAATCCTGGATTTTGTAGTCCAATTGCATTAAG
1719610	1719660	+	NC_002662	1718716	1721418	-	pip	phage infection protein	AAGCTGTCCCTAACTTACTTTTAAG	4.1603	PL11	GCATAATCATTTTTAAAGAAATCAGAAGCTGTCCCTAACTTACTTTTAAG
1667593	1667643	+	NC_002662	1667625	1668485	-	yqgE	transporter	TTTTTATTTAAACATAAGTTTAAAG	4.28043	PL11	ATCTGCCTTTCGACAGAAATTTTTGTTTTTATTTAAACATAAGTTTAAAG
614465	614515	+	NC_002662	614196	614858	+	ygbB	hypothetical protein	TTTATGAAGCATTAGGAGTTACTGG	4.67454	PL11	CTTGCCATGAGTGGTTGGTTAATGATTTATGAAGCATTAGGAGTTACTGG
248879	248929	+	NC_002662	248414	249790	-	pepDA	dipeptidase	TGTATGGGTCATAAGCTGTATTTTC	5.6952	PL11	TGTTCTGCGGCGCTTGATGTTGTGCTGTATGGGTCATAAGCTGTATTTTC
1653343	1653393	+	NC_002662	1652822	1654291	-	yqfA	hypothetical protein	ACTTTTTCCCAATCATATTGCCGCT	7.97435	PL11	CAAAACAACCACTCCCTCACTTGTAACTTTTTCCCAATCATATTGCCGCT
