# Supplementary material for: Methylation of rRNA as a host defense against rampant group II intron retrotransposition
Source: Mob DNA. 2021 Mar 7;12:9. doi: 10.1186/s13100-021-00237-z (PMC7938551; doi:10.1186/s13100-021-00237-z)
Supplement: Supplementary file 3 — Additional File 3:. RTP-up mutants list and summary data. This file lists all verified single-insertion RTP-up mutants, with data on their insertion sites, mutant tier ranking, and COG classification. [file 13100_2021_237_MOESM3_ESM.xlsx]

## Sheet: RTP(up)_mutants_final_list
TOP-12 ID	MUTANT TIER	MUTANT PLATE ID	MUTANT ID	HTP-RIG1	HTP-RIG2	HTP-RIG3	COMMENT	PROTEIN ID	PROTEIN	COG NUMBER	COG CATEGORY	COG PROTEIN HIT	GENE START	GENE END	GENE STRAND	ISS1 3'-END FLANK START	ISS1 3'-END FLANK END	ISS1 STRAND	ISS1 3'-END FLANK	vPCR-F	vPCR-R
	Q3_Q4	PL1A7	llrA	3.09	2.92082	3.57326		WP_003130756.1	WP_003130756.1 response regulator transcription factor [Lactococcus lactis]	COG0745	TK	DNA-binding response regulator, OmpR family, contains REC and winged-helix (wHTH) domain	1638768	1639460	-	1638791	1638816	-	ACCTAAGCCACGAACAGTTTGAATA	IDT6350	IDT6351
1	Q3_Q4	PL1B3	rsmB	8.99	8.15837	8.35061		WP_010906185.1	WP_010906185.1 16S rRNA (cytosine(967)-C(5))-methyltransferase RsmB [Lactococcus lactis]	COG0144	JK	16S rRNA C967 or C1407 C5-methylase, RsmB/RsmF family	1957830	1959104	-	1959088	1959113	+	TTGCATTTTTTGTCATAGAGCTATT	IDT6837	IDT6838
	Q3_Q4	PL1B4	yaiH/yajA	5.91	2.94721	1.48496	intergenic									90204	90229	-	ATATTTTGCAATGAGAACAGCAAAA	IDT6354	IDT6355
	Q3_Q4	PL1D1	pepN	2.47	5.14697	2.39411		WP_003131692.1	WP_003131692.1 M1 family metallopeptidase [Lactococcus lactis]	COG0308	E	Aminopeptidase N	302381	304921	+	304515	304540	+	CGCATTAATCAAGGATGAAAAAGTC	IDT6358	IDT6359
	Q3_Q4	PL1D4	arcB	8.23	5.59928	3.12284		WP_004254507.1	WP_004254507.1 MULTISPECIES: ornithine carbamoyltransferase [Lactococcus]	COG0078	E	Ornithine carbamoyltransferase	2113059	2114123	-	2113684	2113709	+	TTGGATGCCAATCATCTGTCAAACC	IDT6356	IDT6357
	Q2_Q3	PL1B9	ylbB	4.33	4.56389	1.14331		WP_010905759.1	WP_010905759.1 FtsX-like permease family protein [Lactococcus lactis]	COG0577	VM	ABC-type antimicrobial peptide transport system, permease component; lipoprotein releasing system LolC/E family complex	1111404	1114094	+	1112268	1112293	-	ATCAAATTGGGGAAAATGCATCCGC	IDT6360	IDT6361
	Q2_Q3	PL1B12	rmaC	6.36	4.39292	1.16443		WP_010905991.1	WP_010905991.1 nitroreductase family protein [Lactococcus lactis]	COG1846	KC	DNA-binding transcriptional regulator, MarR family	1502314	1503384	-	1502652	1502677	-	GATTTCTTCACCTAATTCATAATTA	IDT5467	IDT5468
	Q2_Q3	PL1F11	yaiH/yajA	1.4	3.0162	1.71337	intergenic									90204	90229	-	ATATTTTGCAATGAGAACAGCAAAA	IDT6472	IDT6473
	Q2_Q3	PL1H4	ftsY/prsA	1.18	4.91242	2.01599	intergenic									825522	825547	+	ATGCTTTTTTACTTGTCAACGGTTC	IDT6474	IDT6475
	Q2_Q3	PL1H7	celA	2.03	2.79304			WP_003131549.1	WP_003131549.1 6-phospho-beta-glucosidase [Lactococcus lactis]	COG2723	G	Beta-glucosidase/6-phospho-beta-glucosidase/beta-galactosidase	422156	423592	+	422647	422672	-	GATAAAGTTAAATATTGGATGACTT	IDT6476	IDT6477
	Q3_Q4	PL2A1	yrfB	8.89	5.74685	2.84901		WP_003130389.1	WP_003130389.1 NADH-dependent flavin oxidoreductase [Lactococcus lactis]	COG1902	C	2,4-dienoyl-CoA reductase or related NADH-dependent reductase, Old Yellow Enzyme (OYE) family	1750521	1751696	+	1751097	1751122	-	AATGGGGTGGTTCACTGAATAAACG	IDT6109	IDT6110
	Q3_Q4	PL2A3	yleE	3.1	3.73545	2.12476		WP_003132076.1	WP_003132076.1 PTS glucose transporter subunit IIA [Lactococcus lactis]	COG2190	G	Phosphotransferase system IIA component; beta-glucoside-specific PTS system IIABC component	1146884	1147471	+	1147102	1147127	-	GGTAAAGGAGTAGCCATTGAACCAG	IDT6111	IDT6112
	Q3_Q4	PL2A7	yneD	5.36	3.32693	2.07997		WP_010905879.1	WP_010905879.1 oxidoreductase [Lactococcus lactis]	COG0300	R	Short-chain dehydrogenase; oxidoreductase, short chain dehydrogenase, aerobic, there are fifteen paralogs in L.lactis	1343087	1343899	+	1343497	1343522	+	ACCTATTTTGGTGCTTGGTATCATG	IDT6113	IDT6114
	Q3_Q4	PL2A10	trpB	5.72	5.21416	1.95202		WP_010905986.1	WP_010905986.1 tryptophan synthase subunit beta [Lactococcus lactis]	COG0133	E	Tryptophan synthase beta chain	1494714	1495922	-	1495200	1495225	+	GAATTTGAACCTCCACCGACACAAG	IDT6364	IDT6365
	Q3_Q4	PL2A11	yphJ	2.13	1.67786	1.20921		WP_003130024.1	WP_003130024.1 carboxymuconolactone decarboxylase family protein [Lactococcus lactis]	COG0599	R	Uncharacterized conserved protein YurZ, alkylhydroperoxidase/carboxymuconolactone decarboxylase family; 4-carboxymuconolactone decarboxylase, pcaC; YurZ, COG0599, Uncharacterized conserved protein YurZ, alkylhydroperoxidase/carboxymuconolactone decarboxylase family [General function prediction only]	1579184	1579492	-	1579481	1579506	-	TGTTTTTCCATTTTAACCTCCAATT	IDT6366	IDT6367
	Q3_Q4	PL2C2	gpo	2.64	1.60348			WP_010905907.1	WP_010905907.1 glutathione peroxidase [Lactococcus lactis]	COG0386	VI	Glutathione peroxidase, house-cleaning role in reducing lipid peroxides	1401793	1402236	-	1402264	1402289	+	ATTTGATTGCCTCCATGACTTTTAT	IDT6115	IDT6116
	Q3_Q4	PL2C11	ytdA/tuf	5.15	2.25075	2.10429	intergenic									1930681	1930706	+	CAAGAAGTTTTTTCATATATCTAGC	IDT6117	IDT6118
	Q3_Q4	PL2E2	thrA	4.4	2.82963	1.84709		WP_003132457.1	WP_003132457.1 MULTISPECIES: aspartate kinase [Lactococcus]	COG0527	E	aspartokinase/ homoserine dehydrogenase	747291	748643	-	748274	748299	-	ATTATTTTCACCAGCGGCTAAAAAA	IDT6119	IDT6120
	Q3_Q4	PL2F8	yleE	3.66	2.39592	1.24824		WP_003132076.1	WP_003132076.1 PTS glucose transporter subunit IIA [Lactococcus lactis]	COG2190	G	Phosphotransferase system IIA component; beta-glucoside-specific PTS system IIABC component	1146884	1147471	+	1147102	1147127	-	GGTAAAGGAGTAGCCATTGAACCAG	IDT6111	IDT6112
	Q3_Q4	PL2G4	feoB	3.1	3.75465	1.45489		WP_010905186.1	WP_010905186.1 ferrous iron transport protein B [Lactococcus lactis]	COG0370	P	Fe2+ transport system protein B; ferrous ion transport protein B	190003	192132	-	190609	190634	+	AAAACAGTCATCGCATAAGGCAAAT	IDT6121	IDT6122
	Q3_Q4	PL2H5	ribB	5.67	2.88842	4.1881		WP_003130990.1	WP_003130990.1 riboflavin synthase [Lactococcus lactis]	COG0307	H	Riboflavin synthase alpha chain	1023116	1023766	+	1023342	1023367	+	TGTGGGTGCCAAAGTTAACTTAGAA	IDT5658	IDT5659
	Q2_Q3	PL2D3	butB	2.61	3.35993	0.973129		WP_010905613.1	WP_010905613.1 2,3-butanediol dehydrogenase [Lactococcus lactis]	COG1063	ER	Threonine dehydrogenase or related Zn-dependent dehydrogenase; 2,3-butanediol dehydrogenase	917389	918501	+	918502	918527	+	ATAAATAAATAAAGGAGAAATAAGA	IDT6368	IDT6369
	Q3_Q4	PL3A4	yudK	4.06	1.85903	1.00128		WP_165842630.1	WP_165842630.1 YitT family protein [Lactococcus lactis]	COG1284	S	Uncharacterized membrane-anchored protein YitT, contains DUF161 and DUF2179 domains	2038287	2039135	-	2038609	2038634	+	TAAAACTGGCAATCAAAGTATACAT	IDT6370	IDT6371
	Q2_Q3	PL3A11	yjjC	1.53	1.93461	1.22393		WP_010905660.1	WP_010905660.1 ABC transporter ATP-binding protein [Lactococcus lactis]	COG1131	V	ABC-type multidrug transport system, ATPase component; ABC transporter ATP-binding protein	992452	993330		993084	993109	+	GGCACACTTGATGACTTGCGACATT	IDT6372	IDT6373
	Q2_Q3	PL3B11	ymgF/ymgG	2.96	1.77085	0.600128	intergenic									1265781	1265806	+	GACCTATTGACTTGATACTTCTATC	IDT6573	IDT6574
	Q2_Q3	PL3D10	yreD	3.76	1.52549	0.944978		WP_010906096.1	WP_010906096.1 YagU family protein [Lactococcus lactis]	COG3477	S	Uncharacterized membrane protein YagU, involved in acid resistance, DUF1440 family	1745270	1745806	-	1745391	1745416	+	TCCAAGGTTGTGGTACCGTTCTATT	IDT6376	IDT6377
	Q2_Q3	PL3E5	hsdS	4.1	1.72585	0.93794		WP_010905481.1	WP_010905481.1 restriction endonuclease subunit S [Lactococcus lactis]	COG0732	V	Restriction endonuclease S subunit; thiamine biosynthesis lipoprotein ApbE, COG1477 [Coenzyme transport and metabolism], FAD:protein FMN transferase	645351	646574	+	646164	646189	+	CTTGGTACTACTCTAATATGGAGCT	IDT6380	IDT6381
	Q3_Q4	PL4A1	ydhC	3.72	4.53209	3.60077		WP_003131614.1	WP_003131614.1 FAD:protein FMN transferase [Lactococcus lactis]	COG1477	H	Thiamine biosynthesis lipoprotein ApbE; COG1477 [Coenzyme transport and metabolism], FAD:protein FMN transferase	371975	372952	+	372609	372634	+	TGTGCTACAGCTTTTGTCTGGTGAA	IDT6535	IDT6536
	Q3_Q4	PL4D4	yqaB	6.1	3.78884	3.03583		WP_003130700.1	WP_003130700.1 GNAT family N-acetyltransferase [Lactococcus lactis]	COG3981	R	Predicted acetyltransferase; GNAT family acetyltransferase, COG3981 Predicted acetyltransferase [General function prediction only], pfam13302, cd04301	1603530	1604066	-	1604014	1604039	+	TAAAAGCTTCTGCATCACTTAATTC	IDT6386	IDT6387
	Q3_Q4	PL4G1	zitP	4.74	4.18656	2.49648		WP_010906310.1	WP_010906310.1 metal ABC transporter permease [Lactococcus lactis]	COG1108	P	ABC-type Mn2+/Zn2+ transport system, permease component; zinc ABC transporter permease protein	2182265	2183074	-	2182246	2182271	-	CTTCTTTTTATTTATTTCTTAGGCT	IDT6388	IDT6389
	Q3_Q4	PL4G3	yfdA	3.52	3.09298	3.12732		WP_010905434.1	WP_010905434.1 MULTISPECIES: DUF1273 domain-containing protein [Lactococcus]	COG4474	X	Uncharacterized SPBc2 prophage-derived protein YoqJ	531232	531873	-	532034	532059	-	AAAAAAACAATTAGAAGAAAATTAA	IDT6549	IDT6550
	Q2_Q3	PL4A12	ydhC/ydhD	2.88	3.93761	2.57134	intergenic									373053	373078	+	GACTTTTCAAATCTATATTTCGGTG	IDT6535	IDT6536
	Q2_Q3	PL4D6	yahI	4.34	1.65867	2.44274		WP_010905089.1	WP_010905089.1 MULTISPECIES: SDR family NAD(P)-dependent oxidoreductase [Lactococcus]	COG4221	C	NADP-dependent 3-hydroxy acid dehydrogenase YdfG; SDR family NAD(P)-dependent oxidoreductase; DltE, COG0300, Short-chain dehydrogenase [General function prediction only];	77479	78312	-	78030	78055	-	CATTGGGATTTCTTCGGCTGGTCCG	IDT6488	IDT6489
	Q2_Q3	PL4G9	tagX	4.86	1.5021	2.78567		WP_010905630.1	WP_010905630.1 CDP-glycerol glycerophosphotransferase family protein [Lactococcus lactis]	COG1887	MI	CDP-glycerol glycerophosphotransferase, TagB/SpsB family; teichoic acid biosynthesis protein	946470	948893	+	947235	947260	-	TTTTAAAAGTCCATCCTTATCTTTA	IDT6482	IDT6483
	Q2_Q3	PL4G10	ymbA	3.81	2.18056	2.76136	pseudogene									1212286	1212311	+	GCTTTATGAGATAACCACTCGTGAG	IDT6484	IDT6485
	Q2_Q3	PL4G11	ylfC	3.19	2.55369	1.83429		WP_003132085.1	WP_003132085.1 ParB-like nuclease domain-containing protein [Lactococcus lactis]	COG1475	D	Chromosome segregation protein Spo0J, contains ParB-like nuclease domain; chromosome partitioning protein ParB; Spo0J, COG1475, Chromosome segregation protein Spo0J, contains ParB-like nuclease domain [Cell cycle control, cell division, chromosome partitioning]; IbrB_like, cd16397, immunoglobulin-binding regulator IbrB activates eib genes; IbrB (along with IbrA) activates immunoglobulin-binding e…	1152577	1153104	+	1153002	1153027	-	GATAAAGAAGAATTATTAAGGCTCA	IDT6486	IDT6487
2	Q3_Q4	PL5A3	spoT	1.95111	3.17337	1.65579		WP_010905119.1	WP_010905119.1 bifunctional (p)ppGpp synthetase/guanosine-3',5'-bis(diphosphate) 3'-pyrophosphohydrolase [Lactococcus lactis]	COG0317	TK	(p)ppGpp synthase/hydrolase, HD superfamily; ppGpp synthetase I	107212	109434	+	108679	108704	-	CGGTCAATAAAGGCCGTGAAATGTT	IDT6390	IDT6391
	Q3_Q4	PL5A7	fbp	2.41153	4.60588	2.2604		WP_010905244.1	WP_010905244.1 fructose-1,6-bisphosphatase [Lactococcus lactis]	COG3855	G	Fructose-1,6-bisphosphatase	254043	255965	+	254170	254195	+	GCATGGTGAATATGATGCTTTTAAT	IDT6392	IDT6393
	Q3_Q4	PL5A10	yqfD	2.32945	3.70786	2.40435		WP_010906060.1	WP_010906060.1 MULTISPECIES: AzlC family ABC transporter permease [Lactococcus]	COG1296	E	Predicted branched-chain amino acid permease (azaleucine resistance); amino acid permease	1654970	1655677	-	1655473	1655498	+	AATAGGACTATGAGTTGCTAGCATA	IDT6394	IDT6395
3	Q3_Q4	PL5A12	coiA	3.40687	3.81524	1.40627		WP_010906110.1	WP_010906110.1 competence protein CoiA [Lactococcus lactis]	COG4469	R	Competence protein CoiA-like family, contains a predicted nuclease domain	1784887	1785876	-	1785561	1785586	-	AGCTATTGTATCATTTACCAATAAA	IDT6396	IDT6397
	Q3_Q4	PL5B12	kinC	3.34109	2.994	3.69738		WP_010905315.1	WP_010905315.1 cell wall metabolism sensor histidine kinase WalK [Lactococcus lactis]	COG5002	T	Signal transduction histidine kinase; sensor protein kinase	401554	402996	-	401550	401575	-	AAATTATTCATTATCCTCAAATTCA	IDT6398	IDT6399
	Q3_Q4	PL5C12	yffB	2.12864	4.74265	2.14331		WP_010905440.1	WP_010905440.1 Rrf2 family transcriptional regulator [Lactococcus lactis]	COG1959	K	DNA-binding transcriptional regulator, IscR family	553073	553543	-	553105	553130	-	ACCAAGATTATAATTATATTGAGTT	IDT6400	IDT6401
	Q3_Q4	PL5D12	yafE	2.22701	2.84823	2.4517		WP_010905064.1	WP_010905064.1 GNAT family N-acetyltransferase [Lactococcus lactis]	COG0454	KR	N-acetyltransferase, GNAT superfamily (includes histone acetyltransferase HPA2); Rrf2 family transcriptional regulator; IscR, DNA-binding transcriptional regulator, IscR family [Transcription], COG1959	50180	50629	+	50454	50479	-	AAAACTTCTAAATGATTTAGAAAAA	IDT6402	IDT6403
	Q3_Q4	PL5E11	yejJ	4.42899	3.09778	1.51376		WP_010905400.1	WP_010905400.1 glycoside hydrolase family 3 protein [Lactococcus lactis]	COG1472	G	Periplasmic beta-glucosidase and related glycosidases; beta-N-acetylhexosaminidase; periplasmic beta-glucosidase and related glycosidases [Carbohydrate transport and metabolism], COG1472, BglX	500356	501567	+	500713	500738	-	TTACTGACAAACTACAAGGCTTAGA	IDT6404	IDT6405
	Q3_Q4	PL5G8	pi144	2.69674	3.20816	1.39411	propage	WP_021214765.1	WP_021214765.1 tape measure protein [Lactococcus lactis]	COG5283	X	prophage pi1 protein 44, Phage-related tail protein	472143	475982	+	473040	473065	+	GCGTAGAGTATAACAAAGAAATGCA	IDT6406	IDT6407
	Q2_Q3	PL5E1	ydhC/ydhD	2.65541	3.34553	1.35573	intergenic									373053	373078	+	GACTTTTCAAATCTATATTTCGGTG	IDT6535	IDT6536
	Q2_Q3	PL5E2	ps201	2.5099	2.25435	2.00512	propage	WP_010905403.1	WP_010905403.1 site-specific integrase [Lactococcus lactis]	COG0582	LX	prophage ps2 protein 01, integrase; Tyrosine recombinase XerD; XerD, COG4974, Site-specific recombinase XerD [Replication, recombination and repair]; Phage_int_SAM_3, pfam14659, Phage integrase, N-terminal SAM-like domain; This domain is found in a variety of phage integrase proteins.	502723	503871	-	503010	503035	-	CATTTCGTTATAATCGTTTATTACA	IDT6490	IDT6491
4	Q3_Q4	PL6A8	rpoE	4.72	4.36353	7.64299		WP_003129551.1	WP_003129551.1 DNA-directed RNA polymerase subunit delta [Lactococcus lactis]	COG3343	K	DNA-directed RNA polymerase, delta subunit	623557	624120	+	623717	623742	+	TATTTCTCGTTTTTATACAGAAATC	IDT6408	IDT6409
5	Q3_Q4	PL6B3	rsmE	5.25	3.38572	3.89635		WP_010905117.1	WP_010905117.1 16S rRNA (uracil(1498)-N(3))-methyltransferase [Lactococcus lactis]	COG1385	J	16S rRNA U1498 N3-methylase RsmE	105274	106026	+	105498	105523	+	CCTGTTCAAATTACAGTAGCTGTAG	IDT6410	IDT6411
	Q3_Q4	PL6C5	ilvC	5.77	2.29634	2.50608		WP_003131136.1	WP_003131136.1 ketol-acid reductoisomerase [Lactococcus lactis]	COG0059	EH	Ketol-acid reductoisomerase	1249736	1250758	+	1249871	1249895	+	ATTGGTGTGCGCCACGGAAAATCTT	IDT6541	IDT6542
6	Q3_Q4	PL6F9	coiA	7.49	7.25375	7.59309		WP_010906110.1	WP_010906110.1 competence protein CoiA [Lactococcus lactis]	COG4469	R	Competence protein CoiA-like family, contains a predicted nuclease domain	1784887	1785876	-	1785385	1785410	+	TAATAGAAACCTCTATTTTCTGAAA	IDT6418	IDT6419
	Q2_Q3	PL6D10	dhaL	7.54	3.81944	3.66347		WP_010905235.1	WP_010905235.1 dihydroxyacetone kinase subunit DhaK [Lactococcus lactis]	COG2376	G	dihydroxyacetone kinase subunit DhaK	245740	246690	+	246490	246515	+	CACTAATGGAGCAATTCATTTTTAT	IDT6412	IDT6413
	Q2_Q3	PL6D11	ycfA	2.65	3.11698	4.40755		WP_010905240.1	WP_010905240.1 TetR/AcrR family transcriptional regulator [Lactococcus lactis]	COG1309	K	TetR/AcrR family transcriptional regulator; COG1309, AcrR, DNA-binding transcriptional regulator, AcrR family [Transcription]	249968	250615	+	250341	250366	+	CTTGATGCTGGGACAAATGCTTGTT	IDT6414	IDT6415
	Q2_Q3	PL6E4	ysdB	2.41	2.56029	2.55278		WP_004255238.1	WP_004255238.1 MULTISPECIES: ABC transporter ATP-binding protein [Lactococcus]	COG4152	R	ABC transporter ATP-binding protein NatA; YhaQ, COG4152, ABC-type uncharacterized transport system, ATPase component [General function prediction only]	1834852	1835784	-	1835209	1835234	+	TCACTCATATTATGGTTAGAGAAAA	IDT6416	IDT6417
	Q3_Q4	PL7B8	celA	5.47	3.95081	3.51248		WP_003131549.1	WP_003131549.1 6-phospho-beta-glucosidase [Lactococcus lactis]	COG2723	G	Beta-glucosidase/6-phospho-beta-glucosidase/beta-galactosidase	422156	423592	+	422821	422846	-	GTTGTCGCTCTGGGACATAAAATCA	IDT6420	IDT6421
8	Q3_Q4	PL7D6	hisH	3.88	2.40972	3.05822		WP_010905832.1	WP_010905832.1 imidazole glycerol phosphate synthase subunit HisH [Lactococcus lactis]	COG0118	E	Imidazoleglycerol phosphate synthase glutamine amidotransferase subunit HisH	1234887	1235495	+	1235039	1235064	-	CCTACAGCAATGAATAATCTAAAAA	IDT6422	IDT6423
	Q2_Q3	PL7A5	ogt	3.7	2.003	2.40371		WP_010905425.1	WP_010905425.1 methylated-DNA--[protein]-cysteine S-methyltransferase [Lactococcus lactis]	COG0350	L	O6-methylguanine-DNA--protein-cysteine methyltransferase	518499	519008	+	518547	518572	-	TAAGTGATGAAACTTATTTATTAGG	IDT6424	IDT6425
7	Q2_Q3	PL7B7	rlmH	2.1	6.47031	2.135		WP_003130585.1	WP_003130585.1 MULTISPECIES: 23S rRNA (pseudouridine(1915)-N(3))-methyltransferase RlmH [Lactococcus]	COG1576	J	23S rRNA pseudoU1915 N3-methylase RlmH	2202406	2202909	-	2202641	2202666	-	ATTTTCCTTGAATGGCTAAAATCGC	IDT5419	IDT5420
9	Q2_Q3	PL7E1	recT	1.62	8.021	3.62956	propage	WP_010905348.1	WP_010905348.1 recombinase RecT [Lactococcus lactis]	COG3723	L	recombinational DNA repair protein RecT; RecT, COG3723, Recombinational DNA repair protein RecT [Replication, recombination and repair]	453010	453816	+	453596	453621	-	TGCCCCAGCATCTATTGAATCAAAA	IDT5421	IDT5422
	Q2_Q3	PL7G12	yugA/yugB	2.27	2.4853	1.31734	intergenic									2065392	2065417	-	GGAGAAAGTAATGACTTATATTCCC	IDT6426	IDT6427
	Q3_Q4	PL8B1	yfeA	5.71	5.12298	2.04798		WP_010905438.1	WP_010905438.1 MULTISPECIES: MurR/RpiR family transcriptional regulator [Lactococcus]	COG1737	K	DNA-binding transcriptional regulator, MurR/RpiR family, contains HTH and SIS domains	547458	548201	+	548020	548045	+	TATTACTGGTAACTATAAGAGTAGG	IDT5668	IDT5669
	Q3_Q4	PL8B7	yujF	8.77	5.92621	3.44402		WP_010906268.1	WP_010906268.1 bacteriocin-associated integral membrane family protein [Lactococcus lactis]	COG4652	S	bacteriocin-associated integral membrane family protein; COG4652, Uncharacterized protein [Function unknown]	2096910	2098892	-	2096934	2096959	+	TGTCCATTTTCAAAATTCTTCATTT	IDT6559	IDT6560
	Q3_Q4	PL8F1	glnP	8.14	7.28974	8.85157		WP_003132767.1	WP_003132767.1 ABC transporter permease subunit [Lactococcus lactis]	COG0834	ET	ABC-type amino acid transport/signal transduction system, periplasmic component/domain; glutamine ABC transporter permease and substrate binding protein	1816892	1819036	+	1817998	1818023	-	CTTGGTGCTAAAAACGGAACTGCTT	IDT6430	IDT6431
	Q3_Q4	PL8F11	yrgH	3.96	5.4787	3.15291		WP_003130890.1	WP_003130890.1 LD-carboxypeptidase [Lactococcus lactis]	COG1619	M	Muramoyltetrapeptide carboxypeptidase LdcA (peptidoglycan recycling)	1768653	1769627	+	1769079	1769103	+	ATGGATGAATTACAAGACTTTCAAA	IDT6561	IDT6562
	Q2_Q3	PL8C1	ywaI	4.81	2.22016	1.74024		WP_010906332.1	WP_010906332.1 hypothetical protein [Lactococcus lactis]	COG1638	G	TRAP-type C4-dicarboxylate transport system, periplasmic component; type II secretory pathway, ATPase PulE/Tfp pilus assembly pathway, ATPase PilB	2208631	2209635	+	2209373	2209398	+	AGAAAGTAAAAATATTGATATCAGC	IDT6492	IDT6493
10	Q2_Q3	PL8C4	oriC	5.52	3.25135	2.63468	intergenic, origin of replication									37	62	-	TCTATTACATTAGAGATAAAATATCC	IDT6537	IDT6538
	Q2_Q3	PL8E9	gltB	2.48	5.65507	2.45745		WP_010905869.1	WP_010905869.1 glutamate synthase large subunit [Lactococcus lactis]	COG0067	E	glutamate synthase large subunit; GltB2, COG0069, Glutamate synthase domain 2 [Amino acid transport and metabolism];	1316521	1320981	-	1317574	1317599	+	ATTAAGCGTACAATGTGCTCTGGGT	IDT6494	IDT6495
	Q2_Q3	PL8F5	ydcF	4.69	3.39112	1.57837		WP_003131664.1	WP_003131664.1 energy-coupling factor transporter transmembrane protein EcfT [Lactococcus lactis]	COG0619	H	ABC transporter permease protein; energy-coupling factor transporter transmembrane protein EcfT; EcfT, COG0619, Energy-coupling factor transporter transmembrane protein EcfT [Coenzyme transport and metabolism]; CbiQ, pfam02361, Cobalt transport protein; This family consists of various cobalt transport proteins Most of which are found in Cobalamin (Vitamin B12) biosynthesis operons. In Salmonella …	325499	326320	+	326249	326274	+	TTTTAGGAGTGGCGATTGTTGTTCT	IDT6496	IDT6497
	Q2_Q3	PL8H3	tra904	3.24	3.72226	1.58861	there are 9 transposases			COG2801	X	Transposase InsO and inactivated derivatives			+	unknown	unknown	-	TTATCTTGCATCCGAGAAGACATTG	IDT6539	IDT6540
	Q3_Q4	PL9B2	pi123	1.52444	3.80564	2.38644	propage	WP_010905363.1	WP_010905363.1 DUF1660 domain-containing protein [Lactococcus lactis]	COG0208	F	prophage pi1 protein 23; Ribonucleotide reductase beta subunit, ferritin-like domain	459932	460114	+	459961	459986	+	AAGTGGTCGAAATGGAGAGCTAATT	IDT6502	IDT6503
11	Q3_Q4	PL9C11	ybaK	3.44687	4.14757	2.3602		WP_003131680.1	WP_003131680.1 aminoacyl-tRNA deacylase [Lactococcus lactis]	COG2606	J	Cys-tRNA(Pro) deacylase, prolyl-tRNA editing enzyme YbaK/EbsC; transcription regulator; aminoacyl-tRNA deacylase; EbsC, COG2606, Cys-tRNA(Pro) deacylase, prolyl-tRNA editing enzyme YbaK/EbsC [Translation, ribosomal structure and biogenesis]	315662	316138	-	315775	315800	-	GGCAATAGAATCAATGAAAATTGGG	IDT6563	IDT6564
	Q3_Q4	PL9D1	yabB/yabC	1.73858	3.58248	4.39923	intergenic									12788	12812	+	CAAACAAGTTAATTAAGACTATAAT	IDT6099	IDT6100
	Q3_Q4	PL9F7	xynD	6.16312	5.29694	8.67051		WP_010905262.1	WP_010905262.1 polysaccharide deacetylase family protein [Lactococcus lactis]	COG0726	GM	Peptidoglycan/xylan/chitin deacetylase, PgdA/CDA1 family; endo-1,4-beta-xylanase D	281456	282574	+	281628	281653	+	AAAAGACAAGGCCTATGATTCAAGA	IDT5616	IDT5617
	Q2_Q3	PL9A4	chiA	1.70404	2.42052	2.03967		WP_010906225.1	WP_010906225.1 chitinase [Lactococcus lactis]	COG3469	G	Chitinase	2026545	2028023	+	2027220	2027245	-	CTCAATACTATAATCAAGGAGGAGA	IDT5606	IDT5607
	Q2_Q3	PL9B7	pstB	0.605207	4.38512	1.54127		WP_003130885.1	WP_003130885.1 MULTISPECIES: phosphate ABC transporter ATP-binding protein [Lactococcus]	COG1117	P	ABC-type phosphate transport system, ATPase component	1772056	1772865	-	1772104	1772129	+	TGAGTAAAAATTGTGCTTGTTTTAT	IDT5612	IDT5613
	Q2_Q3	PL9D2	cadA	1.78959	2.86323	2.45681		WP_010905108.1	WP_010905108.1 cadmium-translocating P-type ATPase [Lactococcus lactis]	COG2217	P	Cation transport ATPase; cadmium efflux ATPase	96595	98376	+	97068	97093	+	CTTGATACGGCGTCATTGACGGGTG	IDT6498	IDT6499
	Q2_Q3	PL9D10	pi234	2.29012	3.32813	5.95266	propage	WP_010905715.1	WP_010905715.1 hypothetical protein [Lactococcus lactis]	COG0226	P	prophage pi2 protein 34; ABC-type phosphate transport system, periplasmic component	1057758	1058615	+	1058136	1058161	-	ATATTAAATCTGTCACTAATTCATC	IDT6101	IDT6102
	Q2_Q3	PL9E3	yajF	1.80871	2.23035	1.36212		WP_010905104.1	WP_010905104.1 CPBP family intramembrane metalloprotease [Lactococcus lactis]	COG1266	O	Membrane protease YdiL, CAAX protease family; 28% identical to OrfX from AbiG region of plasmid pCI750 from Lactococcus lactis subsp. cremoris UC653	92200	92805	-	92679	92704	+	ATTTGCAACTCCAAATAGATTTTGC	IDT5618	IDT5619
	Q2_Q3	PL9H6	carB	1.2593	5.15657	2.09981		WP_010905906.1	WP_010905906.1 carbamoyl-phosphate synthase large subunit [Lactococcus lactis]	COG0458	EF	Carbamoylphosphate synthase large subunit	1398287	1401481	-	1398718	1398743	-	AAGTGCTTTTTCAAGGGTCACATCT	IDT6500	IDT6501
	Q3_Q4	PL10B7	ftsQ	5.55	5.90762	1.96865		WP_003130744.1	WP_003130744.1 cell division protein FtsQ/DivIB [Lactococcus lactis]	COG1589	D	Cell division septal protein FtsQ; cell division protein FtsQ/DivIB; FtsQ, COG1589, Cell division septal protein FtsQ [Cell cycle control, cell division, chromosome partitioning]	1631083	1632261	-	1631089	1631114	-	GAACTTGTTGTTGTGCTTTGAGCTG	IDT6438	IDT6439
	Q3_Q4	PL10C11	aroF/ptsH	8.29	7.13197	4.0723	intergenic									120175	120199	-	TTCAGGAAAATAATATAAAAAATAC	IDT6440	IDT6441
	Q3_Q4	PL10C12	optB	4.98	3.44811	3.85349		WP_003131640.1	WP_003131640.1 MULTISPECIES: ABC transporter permease [Lactococcus]	COG0601	EP	ABC-type dipeptide/oligopeptide/nickel transport system, permease component; oligopeptide ABC trasporter permease protein; dipeptide transport system permease dppB; DppB, COG0601, ABC-type dipeptide/oligopeptide/nickel transport system, permease component [Amino acid transport and metabolism, Inorganic ion transport and metabolism]	347018	347929	+	347375	347400	+	GTCGTAAAAATGGCATCCTTGATGG	IDT6442	IDT6443
	Q3_Q4	PL10H2	yojC	7.58	6.94001	2.84709	pseudogene									1496456	1496481	-	GACTTAATAATGAGACCATTTCGAA	IDT6444	IDT6445
	Q2_Q3	PL10C4	yliE	3.86	4.36353	1.61932		WP_010905796.1	WP_010905796.1 DUF4430 domain-containing protein [Lactococcus lactis]	COG0848	U	Biopolymer transport protein ExbD; DUF4430 domain-containing protein; Domain of unknown function (DUF4430), pfam14478	1184767	1185156	+	1184996	1185021	+	GCACGAGGGCTTTATTACCTCTGTC	IDT6510	IDT6511
	Q2_Q3	PL10D3	yrjC	4.41	2.60648	2.09661		WP_003130400.1	WP_003130400.1 MULTISPECIES: iron-sulfur cluster-binding protein [Lactococcus]	COG0247	C	Fe-S oxidoreductase; iron-binding oxidase subunit	1791762	1793234	+	1791928	1791953	+	ATCCATTCGTCAACATACTTTAAAA	IDT6512	IDT6513
	Q2_Q3	PL10G9	arcC3	3.77	2.5075	1.89699		WP_010906099.1	WP_010906099.1 carbamate kinase [Lactococcus lactis]	COG0549	E	Carbamate kinase	1752008	1752955	-	1752083	1752108	+	TGCTTACCAGTATTTTCGACAAAAG	IDT6514	IDT6515
	Q3_Q4	PL11A10	ysaD	4.73	4.95561	2.21433		WP_010906119.1	WP_010906119.1 MULTISPECIES: YxeA family protein [Lactococcus]	COG5294	S	Uncharacterized protein YxeA; YxeA family protein; COG5294 Uncharacterized protein YxeA DUF1093 family [Function unknown]	1809739	1810098	-	1809836	1809861	-	ACTTCAGGTAAGCTTCTTTACGGAG	IDT6446	IDT6447
	Q3_Q4	PL11B1	dexA	4.46	8.25975	5.16379		WP_003130371.1	WP_003130371.1 alpha-glucosidase [Lactococcus lactis]	COG0366	G	Glycosidase; oligo-16-glucosidase; AmyA COG0366 Glycosidase [Carbohydrate transport and metabolism]	1735096	1736721	-	1736383	1736408	-	TGATTAACTACCAAATCCATAACAA	IDT6450	IDT6451
12	Q3_Q4	PL11D6	coiA	4.01	4.39172	7.99872		WP_010906110.1	WP_010906110.1 competence protein CoiA [Lactococcus lactis]	COG4469	R	Competence protein CoiA-like family, contains a predicted nuclease domain; competence protein CoiA; COG4469 Competence protein CoiA-like family contains a predicted nuclease domain [General function prediction only]	1784887	1785876	-	1785006	1785031	+	CTGCTTAATTTGAGTAAATTTATGT	IDT6452	IDT6453
	Q2_Q3	PL11B8	ypcB/ypcC	2.81	2.89202	2.33141	intergenic									1521959	1521983	+	CTTCATTATAACACTTTTCCAATGA	IDT6567	IDT6568
	Q2_Q3	PL11D7	gltS	3.69	2.30054	2.39667		WP_003130810.1	WP_003130810.1 MULTISPECIES: transporter substrate-binding domain-containing protein [Lactococcus]	COG0834	ET	ABC-type amino acid transport/signal transduction system, periplasmic component/domain; glutamate or arginine ABC transporter substrate binding protein	558401	559210	+	558467	558492	-	GAAAATCGGCTACTAATCAAGTGGA	IDT6516	IDT6517
	Q2_Q3	PL11G2	oppA	3.24	4.30294	2.03967		WP_010906162.1	WP_010906162.1 oligopeptide ABC transporter substrate-binding protein [Lactococcus lactis]	COG0747	E	ABC-type transport system, periplasmic component; oligopeptide ABC trasporter substrate binding protein	1905092	1906894	-	1906691	1906716	+	TTCATCGGTGAGTCACTTTGATAAG	IDT6520	IDT6521
